# Supplementary material for: The crystal structure of a new polymorph of hexa­aqua­nickel(II) bis­(6-oxo-1,6-di­hydro­pyridine-3-carboxyl­ate)
Source: Acta Crystallogr E Crystallogr Commun. 2015 Nov 28;71(Pt 12):m238–9. doi: 10.1107/S2056989015022422 (PMC4719852; doi:10.1107/S2056989015022422)
Supplement: Supplementary file 1 [file e-71-0m238-sup1.cif]

##############################################################################
#                                                                            #
# This CIF contains the data in a paper accepted for publication in          #
# Acta Crystallographica Section E. It conforms to the requirements of       #
# Notes for Authors for Acta Crystallographica Section E, and has been       #
# peer reviewed under the auspices of the IUCr Commission on Journals.       #
#                                                                            #
# Full details of the Crystallographic Information File format               #
# are given in the paper "The Crystallographic Information File (CIF):       #
# a New Standard Archive File for Crystallography" by S. R. Hall, F. H.      #
# Allen and I. D. Brown [Acta Cryst. (1991), A47, 655-685].                  #
#                                                                            #
# The current version of the core CIF dictionary is obtainable from          #
# ftp://ftp.iucr.org/pub/cif_core.dic.                                       #
#                                                                            #
# Software is freely available for graphical display of the structure(s)     #
# in this CIF. For information consult the CIF software page                 #
# http://www.iucr.org/resources/cif/software.                                #
#                                                                            #
# This file may be used for bona fide research purposes within the           #
# scientific community so long as proper attribution is given to the journal # 
# article from which it was obtained.                                        #
#                                                                            #
##############################################################################
data_I
_database_code_depnum_ccdc_archive 'CCDC 1438522'
_audit_creation_method     SHELXL97
_chemical_name_systematic
;
Hexaaquanickel(II) bis(6-oxo-1,6-dihydropyridine-3-carboxylate)
;
_chemical_name_common     ?
_chemical_formula_moiety     'H12 Ni O6 2+, 2(C6 H4 N O3 -)'
_chemical_formula_sum     'C12 H20 N2 Ni O12'
_chemical_formula_iupac     '[Ni (H2 O)6] (C6 H4 N O3)2'
_chemical_formula_weight     443.01
_chemical_melting_point     ?
_symmetry_cell_setting     triclinic
_symmetry_space_group_name_H-M     'P -1'
_space_group_name_Hall     '-P 1'
loop_
    _space_group_symop_operation_xyz
    'x, y, z'
    '-x, -y, -z'
_cell_length_a     6.2620(5)
_cell_length_b     7.1053(7)
_cell_length_c     10.7101(10)
_cell_angle_alpha     102.461(8)
_cell_angle_beta     96.754(7)
_cell_angle_gamma     114.823(8)
_cell_volume     410.49(7)
_cell_formula_units_Z     1
_cell_measurement_reflns_used     2781
_cell_measurement_theta_min     2.003
_cell_measurement_theta_max     28.239
_cell_measurement_temperature     100(2)
_exptl_crystal_description     block
_exptl_crystal_colour     'light green'
_exptl_crystal_size_max     0.08
_exptl_crystal_size_mid     0.07
_exptl_crystal_size_min     0.06
_exptl_crystal_density_diffrn     1.792
_exptl_crystal_density_meas     ?
_exptl_crystal_density_method     'not measured'
_exptl_crystal_F_000     230
_exptl_absorpt_coefficient_mu     1.255
_exptl_absorpt_correction_type     analytical
_exptl_absorpt_process_details
;
(<i>CrysAlisRED</i>; Oxford Diffraction, 2003)
;
_exptl_absorpt_correction_T_min     0.888
_exptl_absorpt_correction_T_max     0.936
_exptl_special_details
;
;
_diffrn_ambient_temperature     100(2)
_diffrn_radiation_type     MoK\a
_diffrn_radiation_wavelength     0.71073
_diffrn_radiation_source     'sealed tube'
_diffrn_radiation_monochromator     graphite
_diffrn_measurement_device_type     'Bruker SMART 1K CCD area-detector'
_diffrn_measurement_method     'thin-slice \w'
_diffrn_detector_area_resol_mean     8.192
_diffrn_reflns_number     2781
_diffrn_reflns_av_R_equivalents     0.0201
_diffrn_reflns_theta_min     2.003
_diffrn_reflns_theta_max     28.239
_diffrn_reflns_theta_full     25.242
_diffrn_measured_fraction_theta_max     0.883
_diffrn_measured_fraction_theta_full     1.000
_diffrn_reflns_limit_h_min     -5
_diffrn_reflns_limit_h_max     8
_diffrn_reflns_limit_k_min     -9
_diffrn_reflns_limit_k_max     5
_diffrn_reflns_limit_l_min     -14
_diffrn_reflns_limit_l_max     13
_diffrn_standards_number     0
_diffrn_standards_interval_count     ?
_diffrn_standards_interval_time     ?
_diffrn_standards_decay_%     ?
_refine_special_details
;
 Refinement of F^2^ against ALL reflections.  The weighted R-factor wR and
 goodness of fit S are based on F^2^, conventional R-factors R are based
 on F, with F set to zero for negative F^2^. The threshold expression of
 F^2^ > 2sigma(F^2^) is used only for calculating R-factors(gt) etc. and is
 not relevant to the choice of reflections for refinement.  R-factors based
 on F^2^ are statistically about twice as large as those based on F, and R-
 factors based on ALL data will be even larger.
;
_reflns_number_total     1801
_reflns_number_gt     1654
_reflns_threshold_expression     'I > 2\s(I)'
_refine_ls_structure_factor_coef     Fsqd
_refine_ls_matrix_type     full
_refine_ls_R_factor_all     0.0362
_refine_ls_R_factor_gt     0.0320
_refine_ls_wR_factor_gt     0.0666
_refine_ls_wR_factor_ref     0.0698
_refine_ls_goodness_of_fit_ref     1.059
_refine_ls_restrained_S_all     1.059
_refine_ls_number_reflns     1801
_refine_ls_number_parameters     146
_refine_ls_number_restraints     0
_refine_ls_hydrogen_treatment     mixed
_refine_ls_weighting_scheme     calc
_refine_ls_weighting_details
              'w=1/[\s^2^(Fo^2^)+(0.0191P)^2^+0.3293P] where P=(Fo^2^+2Fc^2^)/3'
_atom_sites_solution_hydrogens     mixed
_atom_sites_solution_primary     direct
_atom_sites_solution_secondary     difmap
_refine_ls_shift/su_max     0.000
_refine_ls_shift/su_mean     0.000
_refine_diff_density_max     0.446
_refine_diff_density_min     -0.387
_refine_ls_extinction_method     none
_refine_ls_extinction_coef     ?
loop_
    _atom_type_symbol
    _atom_type_description
    _atom_type_scat_dispersion_real
    _atom_type_scat_dispersion_imag
    _atom_type_scat_source
    'C' 'C' 0.0033 0.0016
                         'International Tables Vol C Tables 4.2.6.8 and 6.1.1.4'
    'H' 'H' 0.0000 0.0000
                         'International Tables Vol C Tables 4.2.6.8 and 6.1.1.4'
    'N' 'N' 0.0061 0.0033
                         'International Tables Vol C Tables 4.2.6.8 and 6.1.1.4'
    'O' 'O' 0.0106 0.0060
                         'International Tables Vol C Tables 4.2.6.8 and 6.1.1.4'
    'Ni' 'Ni' 0.3393 1.1124
                         'International Tables Vol C Tables 4.2.6.8 and 6.1.1.4'
_computing_data_collection
;
CrysAlis PRO (Agilent, 2012)
;
_computing_cell_refinement
;
CrysAlis PRO (Agilent, 2012)
;
_computing_data_reduction
;
CrysAlis PRO (Agilent, 2012)
;
_computing_structure_solution
;
SIR92 (Altomare <i>et al.</i>,  1993)
;
_computing_structure_refinement
;
SHELXL97 (Sheldrick, 2008)
;
_computing_molecular_graphics
;
ORTEP-3 for Windows (Farrugia, 2012)
;
_computing_publication_material
;
WinGX (Farrugia, 2012)
;
loop_
    _atom_site_type_symbol
    _atom_site_label
    _atom_site_fract_x
    _atom_site_fract_y
    _atom_site_fract_z
    _atom_site_U_iso_or_equiv
    _atom_site_adp_type
    _atom_site_calc_flag
    _atom_site_occupancy
    _atom_site_disorder_assembly
    _atom_site_disorder_group
    Ni Ni1 0.5000 0.0000 0.5000 0.01281(12) Uani d 1 . .
    O O1W 0.7185(3) 0.1609(3) 0.68193(15) 0.0168(3) Uani d 1 . .
    O O71 0.5271(3) -0.1565(3) 1.13681(15) 0.0202(4) Uani d 1 . .
    O O2W 0.3038(3) -0.2654(3) 0.56622(15) 0.0154(3) Uani d 1 . .
    O O3W 0.2933(3) 0.1461(3) 0.55076(17) 0.0231(4) Uani d 1 . .
    O O2 0.8636(3) -0.3362(3) 0.62046(14) 0.0176(3) Uani d 1 . .
    O O72 0.8231(3) -0.2245(3) 1.21937(15) 0.0202(4) Uani d 1 . .
    N N1 0.6616(3) -0.2558(3) 0.76999(18) 0.0162(4) Uani d 1 . .
    C C2 0.8355(4) -0.3128(4) 0.7379(2) 0.0141(4) Uani d 1 . .
    C C4 0.9331(4) -0.3021(3) 0.9661(2) 0.0140(4) Uani d 1 . .
    H H4 1.0278 -0.3170 1.0333 0.017 Uiso calc 1 . .
    C C3 0.9726(4) -0.3378(4) 0.8423(2) 0.0148(4) Uani d 1 . .
    H H3 1.0917 -0.3793 0.8264 0.018 Uiso calc 1 . .
    C C5 0.7512(4) -0.2432(3) 0.9937(2) 0.0130(4) Uani d 1 . .
    C C7 0.6965(4) -0.2048(3) 1.1271(2) 0.0144(4) Uani d 1 . .
    C C6 0.6196(4) -0.2203(4) 0.8921(2) 0.0154(4) Uani d 1 . .
    H H6 0.4995 -0.1797 0.9070 0.018 Uiso calc 1 . .
    H H1 0.574(4) -0.240(4) 0.708(3) 0.018 Uiso d 1 . .
    H H31W 0.266(5) 0.177(4) 0.615(3) 0.023 Uiso d 1 . .
    H H21W 0.262(5) -0.387(5) 0.505(3) 0.023 Uiso d 1 . .
    H H22W 0.189(5) -0.270(4) 0.588(3) 0.023 Uiso d 1 . .
    H H11W 0.650(5) 0.171(4) 0.736(3) 0.023 Uiso d 1 . .
    H H12W 0.844(5) 0.170(4) 0.712(3) 0.023 Uiso d 1 . .
    H H32W 0.236(5) 0.196(5) 0.503(3) 0.038(9) Uiso d 1 . .
loop_
    _atom_site_aniso_label
    _atom_site_aniso_U_11
    _atom_site_aniso_U_22
    _atom_site_aniso_U_33
    _atom_site_aniso_U_12
    _atom_site_aniso_U_13
    _atom_site_aniso_U_23
    Ni1 0.0108(2) 0.0231(2) 0.0093(2) 0.01104(17) 0.00397(15) 0.00593(16)
    O1W 0.0119(8) 0.0321(10) 0.0095(8) 0.0130(7) 0.0037(6) 0.0053(7)
    O71 0.0201(8) 0.0353(10) 0.0169(8) 0.0204(8) 0.0102(7) 0.0109(7)
    O2W 0.0127(8) 0.0239(9) 0.0126(8) 0.0102(7) 0.0056(6) 0.0058(7)
    O3W 0.0303(10) 0.0467(12) 0.0121(8) 0.0320(9) 0.0110(7) 0.0135(8)
    O2 0.0198(8) 0.0248(9) 0.0126(8) 0.0127(7) 0.0073(6) 0.0067(7)
    O72 0.0180(8) 0.0384(10) 0.0112(8) 0.0187(8) 0.0048(6) 0.0079(7)
    N1 0.0152(9) 0.0275(11) 0.0121(9) 0.0135(8) 0.0047(8) 0.0094(8)
    C2 0.0133(10) 0.0176(11) 0.0130(10) 0.0074(9) 0.0061(8) 0.0054(9)
    C4 0.0132(10) 0.0156(11) 0.0138(10) 0.0084(9) 0.0010(8) 0.0033(9)
    C3 0.0118(10) 0.0190(11) 0.0170(11) 0.0102(9) 0.0053(8) 0.0042(9)
    C5 0.0113(10) 0.0159(11) 0.0115(10) 0.0058(8) 0.0038(8) 0.0038(8)
    C7 0.0127(10) 0.0169(11) 0.0133(11) 0.0062(9) 0.0039(8) 0.0047(9)
    C6 0.0130(10) 0.0233(12) 0.0145(11) 0.0107(9) 0.0066(9) 0.0075(9)
_geom_special_details     ?
loop_
    _geom_bond_atom_site_label_1
    _geom_bond_atom_site_label_2
    _geom_bond_site_symmetry_2
    _geom_bond_distance
    _geom_bond_publ_flag
    Ni1 O1W . 2.0184(16) y
    Ni1 O1W 2_656 2.0184(16) ?
    Ni1 O3W 2_656 2.0242(16) ?
    Ni1 O3W . 2.0242(16) y
    Ni1 O2W 2_656 2.0990(16) ?
    Ni1 O2W . 2.0990(16) y
    O1W H11W . 0.77(3) ?
    O1W H12W . 0.78(3) ?
    O71 C7 . 1.253(2) ?
    O2W H21W . 0.88(3) ?
    O2W H22W . 0.77(3) ?
    O3W H31W . 0.74(3) ?
    O3W H32W . 0.81(3) ?
    O2 C2 . 1.275(2) ?
    O72 C7 . 1.262(3) ?
    N1 C6 . 1.356(3) ?
    N1 C2 . 1.366(3) ?
    N1 H1 . 0.87(2) ?
    C2 C3 . 1.417(3) ?
    C4 C3 . 1.367(3) ?
    C4 C5 . 1.409(3) ?
    C4 H4 . 0.9300 ?
    C3 H3 . 0.9300 ?
    C5 C6 . 1.366(3) ?
    C5 C7 . 1.503(3) ?
    C6 H6 . 0.9300 ?
loop_
    _geom_angle_atom_site_label_1
    _geom_angle_atom_site_label_2
    _geom_angle_atom_site_label_3
    _geom_angle_site_symmetry_1
    _geom_angle_site_symmetry_3
    _geom_angle
    _geom_angle_publ_flag
    O1W Ni1 O1W . 2_656 180.0 ?
    O1W Ni1 O2W . . 89.95(6) ?
    O1W Ni1 O2W . 2_656 90.05(6) ?
    O1W Ni1 O3W . . 88.06(7) ?
    O1W Ni1 O3W . 2_656 91.94(7) ?
    O2W Ni1 O3W . . 92.99(7) ?
    O2W Ni1 O3W . 2_656 87.01(7) ?
    O1W Ni1 O3W 2_656 2_656 88.06(7) ?
    O1W Ni1 O3W 2_656 . 91.94(7) ?
    O3W Ni1 O3W 2_656 . 180.0 ?
    O1W Ni1 O2W 2_656 2_656 89.95(6) ?
    O3W Ni1 O2W 2_656 2_656 92.99(7) ?
    O1W Ni1 O2W 2_656 . 90.05(6) ?
    O3W Ni1 O2W 2_656 . 87.01(7) ?
    O2W Ni1 O2W 2_656 . 180.0 ?
    Ni1 O1W H11W . . 114(2) ?
    Ni1 O1W H12W . . 130(2) ?
    H11W O1W H12W . . 110(3) ?
    Ni1 O2W H21W . . 110.1(17) ?
    Ni1 O2W H22W . . 116(2) ?
    H21W O2W H22W . . 108(3) ?
    Ni1 O3W H31W . . 129(2) ?
    Ni1 O3W H32W . . 124(2) ?
    H31W O3W H32W . . 106(3) ?
    C6 N1 C2 . . 124.28(18) ?
    C6 N1 H1 . . 118.1(16) ?
    C2 N1 H1 . . 117.6(16) ?
    O2 C2 N1 . . 118.94(19) ?
    O2 C2 C3 . . 125.81(19) ?
    N1 C2 C3 . . 115.24(18) ?
    C3 C4 C5 . . 121.08(19) ?
    C3 C4 H4 . . 119.5 ?
    C5 C4 H4 . . 119.5 ?
    C4 C3 C2 . . 121.22(19) ?
    C4 C3 H3 . . 119.4 ?
    C2 C3 H3 . . 119.4 ?
    C6 C5 C4 . . 117.18(19) ?
    C6 C5 C7 . . 119.20(18) ?
    C4 C5 C7 . . 123.62(18) ?
    O71 C7 O72 . . 125.51(19) ?
    O71 C7 C5 . . 116.72(18) ?
    O72 C7 C5 . . 117.77(18) ?
    N1 C6 C5 . . 120.98(19) ?
    N1 C6 H6 . . 119.5 ?
    C5 C6 H6 . . 119.5 ?
loop_
    _geom_torsion_atom_site_label_1
    _geom_torsion_atom_site_label_2
    _geom_torsion_atom_site_label_3
    _geom_torsion_atom_site_label_4
    _geom_torsion_site_symmetry_1
    _geom_torsion_site_symmetry_2
    _geom_torsion_site_symmetry_3
    _geom_torsion_site_symmetry_4
    _geom_torsion
    _geom_torsion_publ_flag
    C6 N1 C2 O2 . . . . -178.1(2) ?
    C6 N1 C2 C3 . . . . 1.1(3) ?
    C5 C4 C3 C2 . . . . 1.2(3) ?
    O2 C2 C3 C4 . . . . 177.9(2) ?
    N1 C2 C3 C4 . . . . -1.2(3) ?
    C3 C4 C5 C6 . . . . -1.0(3) ?
    C3 C4 C5 C7 . . . . 179.1(2) ?
    C6 C5 C7 O71 . . . . 1.2(3) ?
    C4 C5 C7 O71 . . . . -178.9(2) ?
    C6 C5 C7 O72 . . . . -179.1(2) ?
    C4 C5 C7 O72 . . . . 0.8(3) ?
    C2 N1 C6 C5 . . . . -1.0(3) ?
    C4 C5 C6 N1 . . . . 0.8(3) ?
    C7 C5 C6 N1 . . . . -179.3(2) ?
loop_
    _geom_hbond_atom_site_label_D
    _geom_hbond_atom_site_label_H
    _geom_hbond_atom_site_label_A
    _geom_hbond_site_symmetry_A
    _geom_hbond_distance_DH
    _geom_hbond_distance_HA
    _geom_hbond_distance_DA
    _geom_hbond_angle_DHA
    N1 H1 O2W . 0.87(2) 2.06(3) 2.906(2) 167(2)
    O1W H11W O71 2_657 0.77(3) 1.85(3) 2.612(2) 173(3)
    O1W H12W O72 2_757 0.78(3) 1.97(3) 2.748(2) 173(3)
    O2W H21W O2 2_646 0.88(3) 1.90(3) 2.772(2) 173(2)
    O2W H22W O2 1_455 0.77(3) 1.98(3) 2.743(2) 169(3)
    O3W H31W O72 2_657 0.74(3) 1.92(3) 2.660(2) 174(3)
    O3W H32W O2 2_656 0.81(3) 2.01(3) 2.813(2) 172(3)
_shelx_res_checksum     62834
_iucr_refine_instructions_details
;
TITL
CELL  0.71073   6.2620   7.1053  10.7101  102.461   96.754  114.823
ZERR     1.00   0.0005   0.0007   0.0010    0.008    0.007    0.008
LATT   1
SFAC  C    H    N    O    NI
UNIT  12 20 2 12 1
MERG   2
EQIV $1 -x+1, -y, -z+2
HTAB C6 O71_$1
HTAB N1 O2W
HTAB O3W O72_$1
EQIV $2 -x+1, -y-1, -z+1
HTAB O2W O2_$2
EQIV $3 x-1, y, z
HTAB O2W O2_$3
HTAB O1W O71_$1
EQIV $4 -x+2, -y, -z+2
HTAB O1W O72_$4
EQIV $5 -x+1, -y, -z+1
HTAB O3W O2_$5
HTAB C6 O71_$1
HTAB N1 O2W
HTAB O3W O72_$1
HTAB O2W O2_$2
HTAB O2W O2_$3
HTAB O1W O71_$1
HTAB O1W O72_$4
HTAB O3W O2_$5
FMAP   2
PLAN   20
ACTA
BOND   $H
CONF
L.S.   4
WGHT    0.019100    0.329300
FVAR      10.25072
NI1   5    0.500000    0.000000    0.500000    10.50000    0.01079    0.02305 =
         0.00927    0.00593    0.00397    0.01104
O1W   4    0.718500    0.160853    0.681928    11.00000    0.01189    0.03212 =
         0.00950    0.00526    0.00369    0.01298
O71   4    0.527125   -0.156483    1.136806    11.00000    0.02006    0.03528 =
         0.01692    0.01087    0.01018    0.02035
O2W   4    0.303797   -0.265418    0.566219    11.00000    0.01271    0.02393 =
         0.01255    0.00577    0.00560    0.01017
O3W   4    0.293323    0.146059    0.550759    11.00000    0.03030    0.04671 =
         0.01208    0.01347    0.01105    0.03199
O2    4    0.863636   -0.336211    0.620463    11.00000    0.01985    0.02481 =
         0.01258    0.00671    0.00732    0.01273
O72   4    0.823135   -0.224453    1.219373    11.00000    0.01802    0.03842 =
         0.01118    0.00790    0.00484    0.01872
N1    3    0.661623   -0.255756    0.769993    11.00000    0.01523    0.02753 =
         0.01209    0.00945    0.00472    0.01346
C2    1    0.835543   -0.312794    0.737884    11.00000    0.01327    0.01760 =
         0.01301    0.00540    0.00614    0.00742
C4    1    0.933080   -0.302106    0.966117    11.00000    0.01321    0.01565 =
         0.01381    0.00325    0.00102    0.00836
AFIX  43
H4    2    1.027756   -0.316957    1.033272    11.00000   -1.20000
AFIX   0
C3    1    0.972635   -0.337799    0.842348    11.00000    0.01176    0.01903 =
         0.01700    0.00419    0.00529    0.01019
AFIX  43
H3    2    1.091724   -0.379266    0.826383    11.00000   -1.20000
AFIX   0
C5    1    0.751172   -0.243161    0.993656    11.00000    0.01129    0.01591 =
         0.01148    0.00379    0.00377    0.00581
C7    1    0.696534   -0.204797    1.127074    11.00000    0.01272    0.01691 =
         0.01328    0.00466    0.00395    0.00618
C6    1    0.619636   -0.220261    0.892147    11.00000    0.01303    0.02332 =
         0.01449    0.00754    0.00664    0.01072
AFIX  43
H6    2    0.499480   -0.179718    0.907026    11.00000   -1.20000
AFIX   0
H1    2    0.574246   -0.239555    0.708280    11.00000   -1.20000
H31W  2    0.266003    0.176700    0.615203    11.00000   -1.50000
H21W  2    0.261585   -0.387450    0.505119    11.00000   -1.50000
H22W  2    0.188846   -0.269815    0.587543    11.00000   -1.50000
H11W  2    0.650306    0.170571    0.735801    11.00000   -1.50000
H12W  2    0.844304    0.169938    0.711746    11.00000   -1.50000
H32W  2    0.235694    0.195839    0.502942    11.00000    0.03831
HKLF 4
REM
REM R1 =  0.0320 for    1654 Fo > 4sig(Fo)  and  0.0362 for all    1801 data
REM    146 parameters refined using      0 restraints
END
WGHT      0.0189      0.3305
REM Highest difference peak  0.446,  deepest hole -0.387,  1-sigma level  0.074
Q1    1   0.9795 -0.1982  0.6555  11.00000  0.05    0.45
Q2    1   0.6527 -0.2906  0.9304  11.00000  0.05    0.33
Q3    1   0.7068 -0.2675  1.0429  11.00000  0.05    0.32
Q4    1   0.8786 -0.3580  0.7795  11.00000  0.05    0.32
Q5    1   0.6193  0.1186  0.5864  11.00000  0.05    0.32
Q6    1   0.7285 -0.3189  0.7529  11.00000  0.05    0.30
Q7    1   0.8208 -0.2700  0.9801  11.00000  0.05    0.30
Q8    1   0.9429 -0.4022  0.6441  11.00000  0.05    0.29
Q9    1   0.7458 -0.1272  0.8155  11.00000  0.05    0.28
Q10   1   0.3648 -0.1287  0.6004  11.00000  0.05    0.27
Q11   1   0.6561 -0.2446  0.8414  11.00000  0.05    0.26
Q12   1   0.5839 -0.0981  1.2015  11.00000  0.05    0.25
Q13   1   0.9116 -0.3910  0.9023  11.00000  0.05    0.25
Q14   1   0.3853 -0.2185  0.6642  11.00000  0.05    0.24
Q15   1   0.7907 -0.4403  1.2210  11.00000  0.05    0.24
Q16   1   0.4205 -0.1600  1.1763  11.00000  0.05    0.24
Q17   1   0.8073  0.3348  0.7015  11.00000  0.05    0.24
Q18   1   0.9597 -0.2147  0.7969  11.00000  0.05    0.24
Q19   1   0.7325 -0.2158  1.2596  11.00000  0.05    0.23
Q20   1   0.1718 -0.0191  0.4774  11.00000  0.05    0.23
;
data_global
_journal_date_recd_electronic     2015-11-16
_journal_date_accepted     2015-11-24
_journal_name_full     'Acta Crystallographica, Section E'
_journal_year     2015
_journal_volume     71
_journal_issue     12
_journal_page_first     m238
_journal_page_last     m239
_journal_paper_category     HM
_journal_paper_doi     10.1107/S2056989015022422
_journal_coeditor_code     WM5241
_publ_contact_author_name     'Oscar Castillo'
_publ_contact_author_address
;
Departamento de Qu\'imica Inorg\'anica.
Facultad de Ciencia y Tecnolog\'ia
Universidad del Pa\'is Vasco, UPV/EHU,  Apdo. 644, E-48080 Bilbao, Spain
;
_publ_contact_author_email     oscar.castillo@ehu.eus
_publ_contact_author_fax     '+34-946 013 500'
_publ_contact_author_phone     '+34-946 015 991'
_publ_section_title
;
The crystal structure of a new polymorph of hexaaquanickel(II)
bis(6-oxo-1,6-dihydropyridine-3-carboxylate)
;
loop_
    _publ_author_name
    _publ_author_address
    'Rub\'en P\'erez-Aguirre'
;
 Departamento de Qu\'imica Inorg\'anica.
 Facultad de Ciencia y Tecnolog\'ia
 Universidad del Pa\'is Vasco, UPV/EHU,  Apdo. 644, E-48080 Bilbao, Spain
;
    'Sonia P\'erez-Y\'a\~nez'
;
 Departamento de Qu\'imica Inorg\'anica.
 Facultad de Ciencia y Tecnolog\'ia
 Universidad del Pa\'is Vasco, UPV/EHU,  Apdo. 644, E-48080 Bilbao, Spain
;
    'Garikoitz Beobide'
;
 Departamento de Qu\'imica Inorg\'anica.
 Facultad de Ciencia y Tecnolog\'ia
 Universidad del Pa\'is Vasco, UPV/EHU,  Apdo. 644, E-48080 Bilbao, Spain
;
    'Oscar Castillo'
;
 Departamento de Qu\'imica Inorg\'anica.
 Facultad de Ciencia y Tecnolog\'ia
 Universidad del Pa\'is Vasco, UPV/EHU,  Apdo. 644, E-48080 Bilbao, Spain
;
    'Juan Manuel Guti\'errez-Zorrilla'
;
 Departamento de Qu\'imica Inorg\'anica.
 Facultad de Ciencia y Tecnolog\'ia
 Universidad del Pa\'is Vasco, UPV/EHU,  Apdo. 644, E-48080 Bilbao, Spain
;
    'Antonio Luque'
;
 Departamento de Qu\'imica Inorg\'anica.
 Facultad de Ciencia y Tecnolog\'ia
 Universidad del Pa\'is Vasco, UPV/EHU,  Apdo. 644, E-48080 Bilbao, Spain
;
