# Supplementary material for: The crystal structure of a new polymorph of hexa­aqua­nickel(II) bis­(6-oxo-1,6-di­hydro­pyridine-3-carboxyl­ate)
Source: Acta Crystallogr E Crystallogr Commun. 2015 Nov 28;71(Pt 12):m238–9. doi: 10.1107/S2056989015022422 (PMC4719852; doi:10.1107/S2056989015022422)
Supplement: Supplementary file 2 [file e-71-0m238-Isup2.hkl]

#
# h,k,l, Fc-squared, Fo-squared, sigma(Fo-squared), status flag
#
data_I
_shelx_title ' '
_shelx_refln_list_code          4
_shelx_F_calc_maximum       97.12
_exptl_crystal_F_000       230.00
_reflns_d_resolution_high  0.7511

loop_
 _space_group_symop_operation_xyz
 'x, y, z'
 '-x, -y, -z'

_cell_length_a     6.2620
_cell_length_b     7.1053
_cell_length_c    10.7101
_cell_angle_alpha 102.461
_cell_angle_beta   96.754
_cell_angle_gamma 114.823

_shelx_F_squared_multiplier     1.000

loop_
 _refln_index_h
 _refln_index_k
 _refln_index_l
 _refln_F_squared_calc
 _refln_F_squared_meas
 _refln_F_squared_sigma
 _refln_observed_status
   1   0   0        808.06        759.46         6.59 o
   2   0   0        210.42        195.70         4.31 o
   3   0   0         84.80         72.09         3.22 o
   4   0   0        397.07        396.01        10.53 o
   5   0   0        585.64        572.47        23.76 o
   6   0   0        301.02        275.43        18.39 o
  -7   1   0          6.08          8.25         3.18 o
  -6   1   0        208.72        212.54        15.62 o
  -5   1   0        564.25        552.35        22.25 o
  -4   1   0        315.13        337.82         7.16 o
  -3   1   0          1.10          0.99         0.44 o
  -2   1   0        600.92        664.74         6.16 o
  -1   1   0          5.02          7.17         0.53 o
   0   1   0       1361.10       1317.48        20.43 o
   1   1   0       9433.10       9483.23        45.85 o
   2   1   0          1.33          1.42         0.54 o
   3   1   0        653.09        632.95         9.22 o
   4   1   0        593.82        573.85        14.30 o
   5   1   0        126.75        129.93        11.69 o
   6   1   0         11.69         10.49         4.07 o
  -7   2   0        116.57        124.55        12.88 o
  -6   2   0          1.20          1.53         2.30 o
  -5   2   0         15.20         13.22         3.38 o
  -4   2   0        239.94        228.63         4.66 o
  -3   2   0       1482.52       1562.50        13.84 o
  -2   2   0        686.91        699.12         6.96 o
  -1   2   0        406.50        425.99         7.25 o
   0   2   0       5256.79       5488.74        55.24 o
   1   2   0        301.81        291.06         5.69 o
   2   2   0       2762.65       2769.44        22.43 o
   3   2   0        250.73        240.64         6.45 o
   4   2   0        164.85        173.52         8.43 o
   5   2   0         29.87         38.58         6.75 o
   6   2   0         22.92         16.39         5.71 o
  -7   3   0        120.22        123.03        12.56 o
  -6   3   0         28.53         32.85         5.78 o
  -5   3   0          1.26          0.20         1.07 o
  -4   3   0         38.84         30.63         2.99 o
  -3   3   0        821.02        785.62        15.24 o
  -2   3   0       1253.16       1223.48        20.38 o
  -1   3   0         13.58         11.35         2.11 o
   0   3   0         75.92         88.64         3.39 o
   1   3   0        560.67        563.75        15.16 o
   2   3   0        607.08        580.81        13.51 o
   3   3   0        179.92        217.36         9.31 o
   4   3   0          2.73          3.34         1.90 o
   5   3   0         19.73         19.14         5.78 o
  -8   4   0         98.85        108.35        12.65 o
  -7   4   0        314.02        297.57        18.73 o
  -6   4   0        280.41        282.77        11.54 o
  -5   4   0         59.98         66.83         4.94 o
  -4   4   0        103.74         98.43         3.54 o
  -3   4   0          3.22          1.70         0.41 o
  -2   4   0        533.36        507.80         9.02 o
  -1   4   0        427.21        420.54        15.02 o
   0   4   0        441.15        432.41         9.58 o
   1   4   0        264.74        260.45        13.79 o
   2   4   0         73.96         57.44         7.02 o
   3   4   0         71.20         74.25         8.81 o
   4   4   0         16.65         18.40         4.80 o
  -8   5   0         62.75         56.02         9.45 o
  -7   5   0        302.66        283.10        16.52 o
  -6   5   0        416.87        441.02        21.70 o
  -5   5   0        178.17        190.96         9.04 o
  -4   5   0        197.59        206.24         8.58 o
  -3   5   0        413.15        398.51         8.89 o
  -2   5   0          8.30          6.93         1.35 o
  -1   5   0        446.75        419.19        17.19 o
   0   5   0        133.87        138.59        10.63 o
   1   5   0        365.54        350.24        18.04 o
   2   5   0         77.14         86.86         9.93 o
   3   5   0          1.94          3.41         2.53 o
  -7   6   0          6.22          1.16         3.24 o
  -6   6   0        166.00        178.80        14.00 o
  -5   6   0        436.60        437.07        15.88 o
  -4   6   0        216.74        222.52         9.49 o
  -3   6   0        460.09        472.81        10.75 o
  -2   6   0        188.03        180.31         8.57 o
  -1   6   0          0.59         -0.77         1.38 o
   0   6   0        207.08        252.59        16.04 o
   1   6   0         43.61         46.31         7.73 o
   2   6   0        225.12        201.90        16.41 o
  -7   7   0          1.88          4.93         3.17 o
  -6   7   0         10.43          9.40         2.46 o
  -5   7   0        373.53        374.69        24.08 o
  -4   7   0        258.21        267.00        11.21 o
  -3   7   0          2.76          1.13         1.38 o
  -2   7   0        203.05        192.73        30.99 o
  -1   7   0         78.28         98.36        10.54 o
   0   7   0         42.30         62.48         9.11 o
   1   7   0         56.86         62.59         9.76 o
  -6   8   0         32.50         30.46         7.02 o
  -5   8   0         21.84         28.58         6.59 o
  -4   8   0         67.74         58.25         8.73 o
  -3   8   0          3.43          1.50         2.01 o
  -2   8   0          3.78          6.16         2.32 o
  -1   8   0        271.35        314.98        20.81 o
   3  -9   1         77.03         87.64        11.75 o
   4  -9   1         40.98         30.16         7.52 o
   5  -9   1         25.48         12.92         5.70 o
   1  -8   1         40.14         49.67         8.40 o
   2  -8   1         14.90         12.59         3.52 o
   3  -8   1         25.47         24.95         3.79 o
   4  -8   1        175.16        157.34        13.51 o
   5  -8   1        165.59        169.85        10.04 o
   6  -8   1        132.40        138.11        10.50 o
  -1  -7   1        344.23        340.34        21.70 o
   0  -7   1        129.33        142.30        13.20 o
   1  -7   1        123.69        118.77        11.50 o
   2  -7   1          0.69          1.28         1.49 o
   3  -7   1          7.12          8.86         1.73 o
   4  -7   1        177.62        187.34         9.31 o
   5  -7   1        541.44        543.58        46.43 o
   6  -7   1         38.56         31.54         7.25 o
   7  -7   1         32.40         39.72         7.64 o
  -2  -6   1         96.71         90.75        10.94 o
  -1  -6   1         59.44         65.27         8.83 o
   0  -6   1        219.43        208.18        14.49 o
   1  -6   1         12.18          9.41         3.24 o
   2  -6   1        132.99        128.19         7.06 o
   3  -6   1        209.95        200.43         6.96 o
   4  -6   1         46.55         44.23         4.30 o
   5  -6   1         71.71         85.36         9.51 o
   6  -6   1        120.97        124.54        11.52 o
   7  -6   1          3.56         -0.41         3.07 o
  -4  -5   1         32.60         30.64         7.13 o
  -3  -5   1        222.80        246.44        17.20 o
  -2  -5   1        393.80        392.19        20.31 o
  -1  -5   1        407.30        396.84        18.99 o
   0  -5   1          5.49          7.17         2.95 o
   1  -5   1        151.88        151.16        10.21 o
   2  -5   1        349.17        346.25        10.27 o
   3  -5   1        393.48        376.22         8.65 o
   4  -5   1         67.98         71.89         5.11 o
   5  -5   1         77.41         67.93         5.40 o
   6  -5   1        193.70        221.77        10.14 o
   7  -5   1        245.57        231.09        15.36 o
   8  -5   1          4.54         -0.36         4.65 o
  -4  -4   1        103.66        110.11        11.41 o
  -3  -4   1         90.07         95.02         9.78 o
  -2  -4   1        944.23        997.57        26.12 o
  -1  -4   1        337.59        329.48        22.95 o
   0  -4   1        414.08        406.24         7.62 o
   1  -4   1        770.84        743.02        20.06 o
   2  -4   1        618.67        611.85        10.02 o
   3  -4   1         36.92         38.31         2.33 o
   4  -4   1         40.94         36.73         2.73 o
   5  -4   1        154.76        161.39        10.18 o
   6  -4   1         42.79         39.31         4.32 o
   7  -4   1        474.30        461.21        23.72 o
  -5  -3   1         69.43         57.90         8.57 o
  -4  -3   1          3.37          7.31         2.71 o
  -3  -3   1        203.92        203.46         6.67 o
  -2  -3   1         93.17         89.46         6.62 o
  -1  -3   1       3737.24       3900.66        29.11 o
   0  -3   1        928.10        892.02         9.49 o
   1  -3   1         67.23         51.78         4.37 o
   2  -3   1       1043.92       1023.79        22.93 o
   3  -3   1        380.24        377.23        11.19 o
   4  -3   1         83.60         86.13         3.20 o
   5  -3   1        401.05        397.88        12.44 o
   6  -3   1        199.42        194.93        13.93 o
   7  -3   1         10.00          9.08         3.69 o
  -6  -2   1         50.00         57.70         9.07 o
  -5  -2   1        215.73        195.49        14.99 o
  -4  -2   1        170.55        154.22         7.79 o
  -3  -2   1         69.96         68.30         3.42 o
  -2  -2   1        310.08        290.74         5.76 o
  -1  -2   1         96.20         91.16         2.64 o
   0  -2   1       7540.62       7531.77        38.07 o
   1  -2   1        480.87        468.55         7.65 o
   2  -2   1        849.35        866.79         9.26 o
   3  -2   1       1718.86       1706.21        13.94 o
   4  -2   1        861.38        834.75        13.73 o
   5  -2   1         66.62         61.06         7.36 o
   6  -2   1        173.60        177.77        13.95 o
   7  -2   1         22.69         25.53         6.14 o
  -6  -1   1         28.22         29.56         6.37 o
  -5  -1   1         86.84         81.08         9.13 o
  -4  -1   1       1046.42       1059.78        15.76 o
  -3  -1   1        192.37        194.57         5.69 o
  -2  -1   1          4.28          2.56         0.62 o
  -1  -1   1         13.95         15.85         1.11 o
   0  -1   1        411.84        415.31         4.90 o
   1  -1   1       4592.77       4653.71        20.49 o
   2  -1   1        183.70        173.93         3.89 o
   3  -1   1        513.77        523.84        18.45 o
   4  -1   1        847.49        823.40        14.70 o
   5  -1   1        614.92        610.94        24.16 o
   6  -1   1         25.20         29.10         5.84 o
   7  -1   1        126.53        122.28        13.33 o
  -7   0   1          6.96          4.61         3.30 o
  -6   0   1         93.01         94.96        10.66 o
  -5   0   1        257.04        250.43        15.40 o
  -4   0   1         25.37         20.11         1.85 o
  -3   0   1        542.26        538.13         8.46 o
  -2   0   1        104.83        108.52         2.94 o
  -1   0   1       1842.47       1725.40        11.72 o
   0   0   1        334.07        319.75         5.59 o
   1   0   1        109.68        103.34         4.22 o
   2   0   1         59.98         49.55         3.71 o
   3   0   1         54.76         45.62         3.20 o
   4   0   1        321.80        317.09         9.84 o
   5   0   1        508.14        476.23        22.25 o
   6   0   1        248.66        240.31        17.55 o
  -7   1   1         84.31         97.12        11.74 o
  -6   1   1         98.47        102.09        10.64 o
  -5   1   1        369.40        367.57        12.26 o
  -4   1   1         45.28         61.77         2.70 o
  -3   1   1         93.81        133.49         3.10 o
  -2   1   1       2961.90       3057.44        20.68 o
  -1   1   1        794.39        750.96         5.41 o
   0   1   1       1168.89       1089.83        16.04 o
   1   1   1        168.93        204.39         7.81 o
   2   1   1         40.26         33.55         3.66 o
   3   1   1         63.08         50.69         4.04 o
   4   1   1        227.82        227.34         9.25 o
   5   1   1          1.01          0.26         1.55 o
   6   1   1         97.22         95.46        11.52 o
  -7   2   1        571.64        559.73        27.35 o
  -6   2   1         84.02         79.84         6.12 o
  -5   2   1          1.06          1.13         1.40 o
  -4   2   1       1029.27       1051.72        14.60 o
  -3   2   1        191.99        169.18         4.78 o
  -2   2   1       1091.47       1041.98         8.24 o
  -1   2   1        512.62        515.97         7.50 o
   0   2   1        233.28        210.91         8.37 o
   1   2   1        655.52        621.62        16.77 o
   2   2   1       1046.97        964.61        16.76 o
   3   2   1        199.18        189.29         8.16 o
   4   2   1          4.82          2.83         3.00 o
   5   2   1          7.86         10.57         3.98 o
   6   2   1         24.68         11.50         5.23 o
  -7   3   1        315.74        302.55        19.42 o
  -6   3   1        257.57        253.88         8.74 o
  -5   3   1         24.10         27.59         2.49 o
  -4   3   1        914.21        978.03        16.05 o
  -3   3   1       4322.32       4551.67        24.89 o
  -2   3   1          1.55          0.88         0.36 o
  -1   3   1         22.16         16.82         2.48 o
   0   3   1        131.05        144.20         8.33 o
   1   3   1        645.25        655.67        20.01 o
   2   3   1        701.28        718.66        15.60 o
   3   3   1        212.78        204.22         9.36 o
   4   3   1          0.79         -1.29         1.42 o
   5   3   1         80.40         91.94        11.48 o
  -8   4   1         84.92        101.68        12.27 o
  -7   4   1         24.66         31.10         4.62 o
  -6   4   1        360.46        344.59        27.12 o
  -5   4   1        603.96        600.95        11.65 o
  -4   4   1         95.39         97.29         4.11 o
  -3   4   1        881.64        941.15        11.78 o
  -2   4   1       1025.53       1024.40         9.79 o
  -1   4   1         13.87         10.48         2.35 o
   0   4   1        905.44        888.78        24.46 o
   1   4   1        280.42        288.58        14.95 o
   2   4   1         58.39         53.35         7.03 o
   3   4   1         36.25         46.14         7.15 o
   4   4   1        117.55        135.43        13.20 o
  -7   5   1         28.58         40.44         6.99 o
  -6   5   1         88.47         91.94         9.67 o
  -5   5   1        400.31        366.77        18.25 o
  -4   5   1        124.42        121.48         7.18 o
  -3   5   1         32.66         27.22         2.28 o
  -2   5   1        653.63        667.45        16.83 o
  -1   5   1        735.92        745.92        23.39 o
   0   5   1        124.63        127.98        10.39 o
   1   5   1        104.05        107.61        10.29 o
   2   5   1         15.60         23.32         5.26 o
   3   5   1         32.86         23.65         5.62 o
  -7   6   1         39.53         44.22         7.53 o
  -6   6   1          8.78         12.74         3.87 o
  -5   6   1         53.08         49.27         4.78 o
  -4   6   1        125.51        121.60        11.95 o
  -3   6   1         22.60         20.07         2.29 o
  -2   6   1          3.55          3.77         2.28 o
  -1   6   1        361.17        359.42        18.26 o
   0   6   1         48.14         42.45         7.09 o
   1   6   1         12.01         12.25         4.21 o
   2   6   1         45.32         64.40         9.71 o
  -7   7   1         25.89         23.09         5.75 o
  -6   7   1         80.10         74.78         9.56 o
  -5   7   1         25.51         22.82         5.55 o
  -4   7   1         57.29         49.63         7.30 o
  -3   7   1         62.17         58.87         8.78 o
  -2   7   1          3.47          4.12         2.62 o
  -1   7   1          3.44          7.93         3.53 o
   0   7   1         91.75         71.19        10.00 o
  -5   8   1        101.11         79.04        10.24 o
  -4   8   1         13.24         16.65         5.10 o
  -3   8   1         21.16         18.17         5.12 o
  -2   8   1         44.50         41.57         5.41 o
  -1   8   1         11.05         13.05         4.70 o
   2  -9   2         36.51         38.88         5.53 o
   3  -9   2         66.13         56.00        12.47 o
   4  -9   2         16.97          3.82         3.23 o
   5  -9   2        130.02        108.98        12.80 o
   0  -8   2         56.35         40.85         8.93 o
   1  -8   2         41.16         34.03         6.95 o
   2  -8   2          1.30          1.33         2.38 o
   3  -8   2         66.56         64.09         5.41 o
   4  -8   2         59.01         62.44         8.41 o
   5  -8   2         73.34         75.32         6.74 o
   6  -8   2        113.52        104.96         8.35 o
  -1  -7   2          1.04         -0.12         2.54 o
   0  -7   2         84.38         83.24        10.19 o
   1  -7   2         27.67         25.20         5.47 o
   2  -7   2          3.30          1.67         1.63 o
   3  -7   2          5.75          9.05         2.14 o
   4  -7   2        285.91        286.39        11.63 o
   5  -7   2         75.47         85.33         8.41 o
   6  -7   2        138.58        137.63         9.12 o
   7  -7   2         20.85         22.43         5.63 o
  -3  -6   2         14.13         17.17         5.42 o
  -2  -6   2        232.57        232.13        17.05 o
  -1  -6   2        286.61        281.84        17.84 o
   0  -6   2         29.06         25.44         5.18 o
   1  -6   2         49.31         45.84         6.56 o
   2  -6   2        197.67        201.49        14.94 o
   3  -6   2        154.31        153.00         9.65 o
   4  -6   2          0.88         -0.35         1.56 o
   5  -6   2        165.71        174.30         9.01 o
   6  -6   2         13.56         19.87         7.31 o
   7  -6   2        318.11        327.89        20.14 o
  -4  -5   2          0.42          2.00         2.71 o
  -3  -5   2        183.67        194.09        15.03 o
  -2  -5   2         90.79         85.37         9.58 o
  -1  -5   2        152.12        171.95         8.44 o
   0  -5   2         44.55         46.26         5.20 o
   1  -5   2        714.69        725.31        22.72 o
   2  -5   2        955.78        948.06        17.22 o
   3  -5   2        968.82        951.93        17.83 o
   4  -5   2          4.31          2.15         2.54 o
   5  -5   2         23.18         25.35         2.60 o
   6  -5   2        255.99        243.34        10.73 o
   7  -5   2        195.51        167.67        13.97 o
   8  -5   2        309.46        270.47        20.59 o
  -4  -4   2        267.32        259.85        16.85 o
  -3  -4   2         78.57         76.26         5.60 o
  -2  -4   2        142.61        137.25         9.44 o
  -1  -4   2          1.80          1.43         1.09 o
   0  -4   2        170.68        198.27        12.34 o
   1  -4   2       1248.46       1229.28        34.63 o
   2  -4   2       1958.93       1743.89       135.91 o
   3  -4   2        132.34        138.75         5.64 o
   4  -4   2        766.79        780.48        13.02 o
   5  -4   2        119.55        117.72         5.61 o
   6  -4   2        227.69        225.01        14.91 o
   7  -4   2        128.93        123.05        12.31 o
  -5  -3   2          1.07          2.32         2.19 o
  -4  -3   2        306.33        315.93        11.87 o
  -3  -3   2        117.21        116.25         5.22 o
  -2  -3   2         20.23         20.23         1.95 o
  -1  -3   2        561.16        539.05         7.47 o
   0  -3   2        904.12        877.18        10.06 o
   1  -3   2          4.94          3.22         0.88 o
   2  -3   2        158.23        150.99         5.42 o
   3  -3   2        246.05        255.78         7.03 o
   4  -3   2        337.35        356.87         6.99 o
   5  -3   2       2086.14       2069.44        43.57 o
   6  -3   2         94.04         86.49         9.71 o
   7  -3   2         23.50         23.59         5.64 o
  -6  -2   2        115.65        124.66        13.45 o
  -5  -2   2         54.16         48.02         7.19 o
  -4  -2   2         64.51         56.00         3.81 o
  -3  -2   2        220.55        225.49         5.63 o
  -2  -2   2        172.99        171.30         4.32 o
  -1  -2   2       1308.41       1247.51        10.74 o
   0  -2   2       1281.05       1206.26        22.01 o
   1  -2   2         10.87         11.97         1.14 o
   2  -2   2        858.55        946.63        10.49 o
   3  -2   2       1285.71       1251.82        17.36 o
   4  -2   2        219.11        215.85         9.93 o
   5  -2   2        100.81        113.95        10.05 o
   6  -2   2        429.43        430.87        22.50 o
   7  -2   2         15.35         16.05         5.41 o
  -6  -1   2         33.89         36.08         7.04 o
  -5  -1   2        409.62        399.96        18.60 o
  -4  -1   2         43.29         37.03         2.80 o
  -3  -1   2         35.51         36.59         2.42 o
  -2  -1   2        908.76        903.95        25.20 o
  -1  -1   2        182.44        170.65         6.31 o
   0  -1   2        299.32        265.48         4.77 o
   1  -1   2        663.20        644.61         5.62 o
   2  -1   2        201.97        165.49         5.10 o
   3  -1   2         17.21         19.04         2.74 o
   4  -1   2        755.87        744.31        17.69 o
   5  -1   2        186.06        169.91        12.95 o
   6  -1   2         13.52         18.37         5.04 o
  -7   0   2        118.93        122.54        13.43 o
  -6   0   2        106.68         99.53         7.52 o
  -5   0   2        339.02        350.32        15.36 o
  -4   0   2       1366.24       1364.79        15.72 o
  -3   0   2         33.74         26.22         2.14 o
  -2   0   2         14.20          8.40         0.85 o
  -1   0   2       1126.72       1156.08         8.85 o
   0   0   2        377.30        362.43         8.14 o
   1   0   2        380.22        406.36        17.69 o
   2   0   2       1192.84       1192.21        21.95 o
   3   0   2         43.23         50.58         4.80 o
   4   0   2        126.22        130.93         6.71 o
   5   0   2        350.92        333.67        19.12 o
   6   0   2        108.12        106.30        12.14 o
  -7   1   2        353.40        357.95        22.50 o
  -6   1   2        346.30        346.47        35.32 o
  -5   1   2        145.60        135.90         7.40 o
  -4   1   2        479.82        483.01        12.30 o
  -3   1   2       2184.25       2317.08        20.60 o
  -2   1   2        489.09        483.20         8.63 o
  -1   1   2       1203.59       1222.13         9.91 o
   0   1   2        958.02       1014.33        17.26 o
   1   1   2        396.13        390.66        11.97 o
   2   1   2        171.93        183.17         9.24 o
   3   1   2        647.24        651.37        16.39 o
   4   1   2         36.18         38.10        10.45 o
   5   1   2        393.00        379.04        13.81 o
   6   1   2        181.84        174.47        16.35 o
  -7   2   2        148.15        141.54         9.22 o
  -6   2   2        198.04        195.49         9.73 o
  -5   2   2         15.92         15.85         2.01 o
  -4   2   2        221.91        204.52         6.27 o
  -3   2   2       2415.77       2490.80        50.40 o
  -2   2   2       2509.46       2592.77        17.66 o
  -1   2   2         40.25         43.25         4.03 o
   0   2   2        320.14        302.61        10.81 o
   1   2   2       1161.66       1137.54        24.53 o
   2   2   2        693.79        687.22        20.84 o
   3   2   2         95.83         85.35         5.77 o
   4   2   2        126.60        128.53        15.26 o
   5   2   2          4.69          7.86         2.45 o
  -7   3   2          1.01         -0.61         1.60 o
  -6   3   2          1.10          2.42         0.98 o
  -5   3   2         87.91         79.68         4.35 o
  -4   3   2        368.80        376.50        13.85 o
  -3   3   2        775.44        714.08         8.86 o
  -2   3   2        400.35        427.83         5.91 o
  -1   3   2         15.77         13.51         1.42 o
   0   3   2        188.43        189.27         9.93 o
   1   3   2        731.09        735.08        22.15 o
   2   3   2        689.01        690.56        23.38 o
   3   3   2         63.39         61.20         5.21 o
   4   3   2          2.91         -1.48         1.73 o
   5   3   2         28.85         33.83         5.18 o
  -7   4   2         42.82         45.48         7.20 o
  -6   4   2          2.68          3.92         2.36 o
  -5   4   2        298.86        315.67        10.29 o
  -4   4   2         95.28         99.27         5.09 o
  -3   4   2          3.93          3.45         0.65 o
  -2   4   2         50.14         45.10         2.08 o
  -1   4   2        200.37        201.78        10.75 o
   0   4   2        284.53        288.88        14.12 o
   1   4   2        118.98        122.50        10.04 o
   2   4   2         11.96          7.85         3.24 o
   3   4   2        150.72        148.93        13.05 o
   4   4   2         38.01         45.87         8.09 o
  -7   5   2        216.91        217.63        16.30 o
  -6   5   2        470.80        438.25        21.66 o
  -5   5   2         98.98        119.92        10.54 o
  -4   5   2         25.94         25.16         3.04 o
  -3   5   2         46.78         40.99         2.86 o
  -2   5   2        122.80        106.48         8.38 o
  -1   5   2        539.25        539.85        20.42 o
   0   5   2         88.60         84.76         8.69 o
   1   5   2          0.52          0.48         1.50 o
   2   5   2          0.91          0.53         2.43 o
   3   5   2         23.41         22.29         6.34 o
  -7   6   2        116.73        131.59        13.05 o
  -6   6   2        447.69        441.97        22.68 o
  -5   6   2        197.10        179.59        13.64 o
  -4   6   2         34.05         42.23         6.45 o
  -3   6   2         90.70         85.94         8.03 o
  -2   6   2         80.11         74.60         7.95 o
  -1   6   2        190.61        204.82        14.21 o
   0   6   2         29.18         36.03         6.43 o
   1   6   2          1.05         -1.75         2.36 o
  -6   7   2         18.17         30.29         6.67 o
  -5   7   2        264.24        236.63        16.73 o
  -4   7   2        217.49        227.79        16.04 o
  -3   7   2        198.82        191.75        14.87 o
  -2   7   2         59.37         59.76         8.03 o
  -1   7   2          4.76          1.59         1.76 o
   0   7   2         58.16         74.54        10.23 o
  -5   8   2         12.43         11.79         4.54 o
  -4   8   2        204.15        207.65        16.77 o
  -3   8   2         80.76         86.32        11.26 o
  -2   8   2         49.40         50.81         6.14 o
   2  -9   3         63.26         49.23         9.05 o
   3  -9   3         19.96          8.84         4.45 o
   4  -9   3         70.46         84.91        10.68 o
   5  -9   3         39.70         56.86         9.28 o
   0  -8   3         78.27         90.39        11.82 o
   1  -8   3         30.12         42.53         7.79 o
   2  -8   3        125.69        122.47         8.47 o
   3  -8   3        216.82        223.69        14.65 o
   4  -8   3         44.18         30.95         4.29 o
   5  -8   3         43.57         31.98         4.67 o
   6  -8   3         25.03         16.81         6.16 o
  -1  -7   3         51.85         33.91         7.38 o
   0  -7   3         34.94         39.88         7.43 o
   1  -7   3        309.21        326.55        18.93 o
   2  -7   3         16.54         10.75         2.34 o
   3  -7   3        437.57        433.35        19.76 o
   4  -7   3        300.44        309.89        29.30 o
   5  -7   3          0.68          2.03         1.43 o
   6  -7   3        128.60        116.32         8.45 o
   7  -7   3         53.64         56.22         8.50 o
  -3  -6   3         21.09         29.06         6.71 o
  -2  -6   3        106.80        123.44        11.21 o
  -1  -6   3        129.67        132.75         8.44 o
   0  -6   3         29.34         52.97         5.19 o
   1  -6   3         82.80         80.16         8.49 o
   2  -6   3        423.00        426.17        14.81 o
   3  -6   3          1.14         -0.34         1.17 o
   4  -6   3       1061.18       1095.64        21.81 o
   5  -6   3        383.69        405.65        13.91 o
   6  -6   3         73.67         79.12         6.74 o
   7  -6   3         80.95         96.51        11.25 o
  -4  -5   3         64.48         44.75         7.88 o
  -3  -5   3        129.88        130.56        12.00 o
  -2  -5   3         81.50         89.67         6.41 o
  -1  -5   3         26.11         34.92         5.83 o
   0  -5   3        178.93        189.19         8.44 o
   1  -5   3         75.03         78.90         5.26 o
   2  -5   3        703.82        701.58        19.73 o
   3  -5   3        126.09        132.15        13.45 o
   4  -5   3        107.22        106.46         6.25 o
   5  -5   3       1010.46       1028.36        17.20 o
   6  -5   3        350.00        361.22        13.23 o
   7  -5   3        177.77        173.83        14.33 o
  -4  -4   3         37.87         40.02         6.80 o
  -3  -4   3        158.52        163.23         8.26 o
  -2  -4   3          7.13          6.11         2.69 o
  -1  -4   3          1.09         -0.77         0.83 o
   0  -4   3        136.84        134.23         5.30 o
   1  -4   3       1281.18       1113.55        94.89 o
   2  -4   3         80.27         77.82         4.61 o
   3  -4   3        400.06        374.32         9.26 o
   4  -4   3        117.03        103.23         4.72 o
   5  -4   3         13.31         12.45         1.89 o
   6  -4   3        786.02        757.46        28.61 o
   7  -4   3        155.69        171.77        15.09 o
  -5  -3   3        195.66        207.42        15.73 o
  -4  -3   3         68.07         69.05         4.61 o
  -3  -3   3          8.24          6.30         1.08 o
  -2  -3   3         62.77         68.72         4.10 o
  -1  -3   3        413.83        395.74         7.80 o
   0  -3   3        376.58        369.06         7.55 o
   1  -3   3         17.87         12.00         1.39 o
   2  -3   3         58.78         56.14         2.31 o
   3  -3   3         95.53        105.90         4.13 o
   4  -3   3       1373.54       1376.82        15.01 o
   5  -3   3         44.13         34.27         5.43 o
   6  -3   3         10.47         10.97         4.17 o
   7  -3   3         59.13         64.50         9.76 o
  -6  -2   3        181.43        172.48        15.55 o
  -5  -2   3        212.94        209.99        10.68 o
  -4  -2   3         41.01         38.03         2.60 o
  -3  -2   3         31.38         30.03         2.48 o
  -2  -2   3       1114.38       1103.06        29.45 o
  -1  -2   3       2577.02       2576.54        33.08 o
   0  -2   3        945.52        933.42        15.05 o
   1  -2   3       1044.41        980.27        11.50 o
   2  -2   3          9.80         17.53         1.16 o
   3  -2   3       1122.55       1084.32        16.79 o
   4  -2   3       1350.07       1384.67        21.37 o
   5  -2   3        544.41        518.44        22.53 o
   6  -2   3        262.46        246.47        17.37 o
   7  -2   3          1.68          1.46         2.64 o
  -6  -1   3        135.18        126.59         8.89 o
  -5  -1   3        180.71        183.31        13.39 o
  -4  -1   3        278.79        275.40         7.57 o
  -3  -1   3        289.23        296.67         7.01 o
  -2  -1   3       1714.32       1822.14        29.48 o
  -1  -1   3       2204.06       2212.14        28.68 o
   0  -1   3        330.32        304.81         9.09 o
   1  -1   3       1476.25       1574.93        16.57 o
   2  -1   3        129.71        111.36         3.29 o
   3  -1   3        550.88        530.18        15.95 o
   4  -1   3        215.29        217.06         8.59 o
   5  -1   3        369.59        391.19        12.98 o
   6  -1   3        231.56        211.19        16.80 o
  -7   0   3          3.58          8.35         4.61 o
  -6   0   3         88.01         79.58         6.82 o
  -5   0   3        110.84        107.91         6.99 o
  -4   0   3       1088.43       1049.88        30.01 o
  -3   0   3        949.42        978.14        12.99 o
  -2   0   3          3.78          4.38         1.09 o
  -1   0   3        283.87        334.11         4.85 o
   0   0   3       1423.61       1430.23        21.33 o
   1   0   3       3703.50       3664.22        28.28 o
   2   0   3       2825.18       2887.16        40.39 o
   3   0   3          6.18          9.53         2.47 o
   4   0   3         10.61         11.09         2.28 o
   5   0   3         77.86         80.53        10.58 o
   6   0   3        633.49        615.00        29.79 o
  -7   1   3          5.17          8.01         2.71 o
  -6   1   3         10.90         12.37         2.47 o
  -5   1   3         76.06         80.22         5.67 o
  -4   1   3        234.22        237.58         8.45 o
  -3   1   3       1450.46       1432.06        19.08 o
  -2   1   3          7.04          6.99         0.75 o
  -1   1   3         72.03         72.59         5.12 o
   0   1   3       1621.41       1644.69        25.64 o
   1   1   3        833.06        847.88        19.76 o
   2   1   3        880.98        908.95        22.93 o
   3   1   3        364.41        387.35        16.12 o
   4   1   3          2.13          2.80         1.36 o
   5   1   3         92.42         92.24         7.10 o
  -7   2   3        306.51        281.15        17.74 o
  -6   2   3          1.32          2.93         2.22 o
  -5   2   3          7.74          8.71         1.99 o
  -4   2   3         13.54          9.49         1.62 o
  -3   2   3        384.70        369.16        15.88 o
  -2   2   3       1199.08       1166.22        11.76 o
  -1   2   3         21.25         29.85         3.15 o
   0   2   3         14.74         13.50         2.50 o
   1   2   3        351.95        338.51        13.81 o
   2   2   3          4.60          4.02         2.28 o
   3   2   3        428.21        427.44        18.82 o
   4   2   3        197.39        194.32        10.13 o
   5   2   3         24.13         22.25         5.25 o
  -8   3   3        146.01        177.55        15.14 o
  -7   3   3        133.73        115.42        10.80 o
  -6   3   3        258.83        254.99        21.35 o
  -5   3   3         55.35         56.33         4.48 o
  -4   3   3        207.97        208.33        10.79 o
  -3   3   3         44.33         47.38         2.34 o
  -2   3   3        371.80        355.94         6.93 o
  -1   3   3        371.00        286.69        33.44 o
   0   3   3          5.74          8.59         2.46 o
   1   3   3         77.75         88.94         7.92 o
   2   3   3         98.42        103.37         9.41 o
   3   3   3          0.89          0.70         1.26 o
   4   3   3        190.73        201.24        11.04 o
   5   3   3         32.77         27.98         8.16 o
  -7   4   3         32.60         41.74         7.11 o
  -6   4   3        392.29        404.09        20.25 o
  -5   4   3        823.82        810.07        17.37 o
  -4   4   3        212.05        228.44         8.13 o
  -3   4   3         57.56         49.60         2.75 o
  -2   4   3         42.01         47.70         2.28 o
  -1   4   3        695.51        718.87        21.73 o
   0   4   3        246.21        220.30        13.05 o
   1   4   3          8.51         12.59         3.47 o
   2   4   3         71.32         76.60         9.07 o
   3   4   3          7.62         14.15         4.69 o
  -7   5   3        169.12        186.20        15.22 o
  -6   5   3        241.13        244.58        16.39 o
  -5   5   3        453.80        472.27        21.41 o
  -4   5   3        164.16        160.38        11.68 o
  -3   5   3         61.11         55.60         4.33 o
  -2   5   3        247.19        237.43        12.75 o
  -1   5   3        447.00        465.16        19.53 o
   0   5   3        345.24        326.46        17.58 o
   1   5   3         11.18          7.56         3.75 o
   2   5   3          9.64         11.33         4.14 o
  -7   6   3         64.33         61.32         9.19 o
  -6   6   3        252.59        218.22        16.06 o
  -5   6   3          2.27          5.11         2.82 o
  -4   6   3        119.22        110.93        10.75 o
  -3   6   3        198.86        187.24        14.04 o
  -2   6   3        236.87        227.30        14.17 o
  -1   6   3         68.07         70.74         8.62 o
   0   6   3         77.36         95.20        10.64 o
   1   6   3         76.57         66.43         9.85 o
  -6   7   3          2.96         10.05         3.70 o
  -5   7   3         67.79         57.11         8.48 o
  -4   7   3         49.18         53.08         8.32 o
  -3   7   3        219.17        217.36        16.42 o
  -2   7   3         33.60         28.48         5.77 o
  -1   7   3          0.70          1.78         2.69 o
   0   7   3          2.35          3.88         3.45 o
  -4   8   3         80.12         86.45        11.57 o
  -3   8   3         19.58         17.93         6.32 o
  -2   8   3         11.08         14.63         4.72 o
   3  -9   4        305.68        315.35        14.83 o
   4  -9   4        361.55        446.40        24.66 o
   0  -8   4         48.15         45.34         8.98 o
   1  -8   4         12.34          5.94         3.07 o
   2  -8   4         84.13         86.76        10.36 o
   3  -8   4          1.81          1.48         1.63 o
   4  -8   4        307.92        287.42        18.66 o
   5  -8   4        178.27        204.93        16.22 o
  -1  -7   4          1.43          3.88         3.00 o
   0  -7   4        191.02        186.05        15.14 o
   1  -7   4        275.46        283.32        17.70 o
   2  -7   4        112.37        123.26        11.23 o
   3  -7   4          5.71          6.28         1.96 o
   4  -7   4         65.24         65.58         8.53 o
   5  -7   4        393.22        397.58        21.85 o
   6  -7   4        341.35        354.65        21.89 o
  -3  -6   4         19.14         20.05         5.75 o
  -2  -6   4          7.04          6.01         3.86 o
  -1  -6   4         20.77         24.61         3.82 o
   0  -6   4          0.81          2.37         1.57 o
   1  -6   4        420.09        437.03        22.20 o
   2  -6   4        181.04        176.25        10.53 o
   3  -6   4         79.89         72.48         5.20 o
   4  -6   4         16.42         15.55         2.84 o
   5  -6   4         17.32         18.51         3.13 o
   6  -6   4        181.87        195.53        10.53 o
  -4  -5   4         48.23         54.37         8.87 o
  -3  -5   4        155.81        146.86         8.90 o
  -2  -5   4         65.20         65.20         6.72 o
  -1  -5   4         96.91        109.90         8.71 o
   0  -5   4         28.04         20.27         2.86 o
   1  -5   4         33.03         30.31         4.71 o
   2  -5   4        465.38        484.49        11.64 o
   3  -5   4        442.26        470.85        16.45 o
   4  -5   4        268.70        267.78         9.97 o
   5  -5   4          7.59          4.60         1.40 o
   6  -5   4         18.29         24.04         3.95 o
   7  -5   4          7.45          6.82         4.01 o
  -4  -4   4         68.59         57.16         5.55 o
  -3  -4   4        204.03        202.54        10.85 o
  -2  -4   4        383.48        389.98        13.32 o
  -1  -4   4        130.98        132.47         5.01 o
   0  -4   4        650.91        671.05        14.50 o
   1  -4   4         67.41         64.14         2.55 o
   2  -4   4          2.13          1.26         1.02 o
   3  -4   4        666.98        687.82        25.04 o
   4  -4   4        493.85        512.55        10.73 o
   5  -4   4        144.53        141.40         9.59 o
   6  -4   4         13.51         18.24         4.72 o
   7  -4   4        111.56        106.20        12.07 o
  -5  -3   4        230.28        222.72        16.41 o
  -4  -3   4         91.65         95.72         5.17 o
  -3  -3   4          7.22          6.91         1.41 o
  -2  -3   4        536.68        568.60        13.70 o
  -1  -3   4       1536.02       1530.09        19.89 o
   0  -3   4        693.96        721.53        12.83 o
   1  -3   4       1635.65       1723.87        17.56 o
   2  -3   4          6.62          3.59         0.65 o
   3  -3   4         99.27         93.38         4.15 o
   4  -3   4        806.66        821.37        24.40 o
   5  -3   4        454.78        462.30        21.18 o
   6  -3   4         53.12         63.24         8.83 o
   7  -3   4        122.25        107.77        12.99 o
  -6  -2   4        159.65        159.24        14.40 o
  -5  -2   4        110.28        109.92        10.83 o
  -4  -2   4         65.19         61.93         8.15 o
  -3  -2   4         12.03          8.86         1.69 o
  -2  -2   4        451.33        448.56        14.94 o
  -1  -2   4       2893.95       2932.88        37.39 o
   0  -2   4        648.57        669.58        10.84 o
   1  -2   4         26.19         27.90         1.68 o
   2  -2   4       1870.23       2007.49        25.22 o
   3  -2   4        422.96        385.46        10.25 o
   4  -2   4        406.04        388.47        15.40 o
   5  -2   4        232.00        232.93         9.89 o
   6  -2   4        104.81        104.19        12.04 o
  -6  -1   4          3.83          0.93         2.17 o
  -5  -1   4          5.46          3.45         2.16 o
  -4  -1   4        106.14         97.31         8.44 o
  -3  -1   4        568.41        549.47        11.48 o
  -2  -1   4        128.94        129.71         7.45 o
  -1  -1   4         76.51         82.74         3.67 o
   0  -1   4        321.54        345.82        10.92 o
   1  -1   4        110.13         79.79         3.66 o
   2  -1   4       1123.11       1181.30        17.18 o
   3  -1   4       1259.14       1276.04        27.75 o
   4  -1   4         21.32         18.87         3.53 o
   5  -1   4         48.04         41.87         7.79 o
   6  -1   4        163.56        159.25        15.06 o
  -7   0   4        101.20         80.45        10.66 o
  -6   0   4          1.19          1.51         2.19 o
  -5   0   4         19.36         19.65         4.27 o
  -4   0   4        512.05        520.96        19.15 o
  -3   0   4        895.80        933.58        22.89 o
  -2   0   4         48.47         70.72         2.64 o
  -1   0   4       1199.54       1238.85        13.93 o
   0   0   4        379.66        358.79        11.30 o
   1   0   4       2237.21       2151.46        63.72 o
   2   0   4         41.65         21.44         3.47 o
   3   0   4         39.81         49.49         5.66 o
   4   0   4         42.73         44.21         5.96 o
   5   0   4         66.42         76.33         6.43 o
   6   0   4        150.75        161.17        15.59 o
  -7   1   4          1.00         -3.36         3.36 o
  -6   1   4        189.55        203.92        14.20 o
  -5   1   4        287.41        287.67        15.18 o
  -4   1   4        412.24        425.80        19.88 o
  -3   1   4        392.73        396.71        14.00 o
  -2   1   4        137.74        115.86         3.44 o
  -1   1   4        106.47        143.67         4.63 o
   0   1   4        386.13        367.59        12.44 o
   1   1   4        812.30        817.04        21.15 o
   2   1   4         49.50         45.17         5.46 o
   3   1   4         69.87         69.80         7.23 o
   4   1   4        119.56        125.54        10.69 o
   5   1   4        148.60        147.99         9.45 o
  -7   2   4        161.81        171.58        13.82 o
  -6   2   4        130.36        119.04        10.37 o
  -5   2   4        472.03        483.62        21.42 o
  -4   2   4        174.36        180.19         7.37 o
  -3   2   4        194.06        191.01         4.51 o
  -2   2   4       1408.23       1446.42        14.54 o
  -1   2   4       1919.06       1940.72        30.98 o
   0   2   4         27.66         20.71         3.25 o
   1   2   4         34.36         33.53         4.68 o
   2   2   4        122.82        139.08        10.36 o
   3   2   4         97.30        104.82         9.83 o
   4   2   4         72.31         72.79         6.97 o
   5   2   4         72.25         71.84         7.06 o
  -8   3   4         17.38         19.15         5.56 o
  -7   3   4        502.57        499.85        23.27 o
  -6   3   4        192.94        205.67         9.63 o
  -5   3   4        147.51        155.11         7.55 o
  -4   3   4        275.35        282.62         9.28 o
  -3   3   4        254.31        248.73         6.53 o
  -2   3   4        700.47        699.52        10.70 o
  -1   3   4       1848.40       1828.08        33.64 o
   0   3   4        300.10        319.63        14.52 o
   1   3   4          3.36          5.34         2.38 o
   2   3   4        234.37        264.86        15.71 o
   3   3   4        290.72        265.60        17.27 o
   4   3   4         42.84         55.65        10.77 o
  -7   4   4         25.39         24.61         5.67 o
  -6   4   4        621.02        583.63        24.86 o
  -5   4   4        146.69        139.58         7.34 o
  -4   4   4        210.01        231.76         8.55 o
  -3   4   4        208.48        193.74         5.76 o
  -2   4   4        138.94        145.49         6.81 o
  -1   4   4         89.57         81.23         7.54 o
   0   4   4        594.19        615.09        22.70 o
   1   4   4        163.28        153.92        12.17 o
   2   4   4         96.58        101.91        10.87 o
   3   4   4        106.16        119.55        12.61 o
  -7   5   4         15.70         15.29         4.64 o
  -6   5   4        129.91        121.66        11.58 o
  -5   5   4        267.17        262.87        16.17 o
  -4   5   4         38.92         37.03         5.95 o
  -3   5   4        132.16        143.19        11.39 o
  -2   5   4        114.25        125.02         9.72 o
  -1   5   4         30.25         38.46         5.86 o
   0   5   4         16.10         18.19         4.66 o
   1   5   4        199.26        225.05        16.36 o
   2   5   4         26.52         31.11         6.71 o
  -7   6   4        117.67        121.70        13.39 o
  -6   6   4          1.84          4.14         2.98 o
  -5   6   4         29.27         27.18         5.87 o
  -4   6   4         15.60         19.85         4.70 o
  -3   6   4        121.63        120.54        11.31 o
  -2   6   4        146.44        157.26        12.18 o
  -1   6   4         75.22         87.95        10.04 o
   0   6   4          0.56          0.36         1.98 o
   1   6   4          0.87         -0.03         3.21 o
  -6   7   4         12.90         16.70         5.27 o
  -5   7   4          2.77          4.49         3.62 o
  -4   7   4        109.41        122.88        12.41 o
  -3   7   4         10.07         12.02         4.57 o
  -2   7   4         53.44         56.85         8.31 o
  -1   7   4         15.11         12.27         5.02 o
  -2   8   4         12.40          8.07         6.10 o
   3  -9   5         18.18         15.98         4.03 o
   0  -8   5         16.19         16.21         5.46 o
   1  -8   5         90.65         91.67        11.36 o
   2  -8   5        143.68        144.11        13.66 o
   3  -8   5         43.09         42.04         6.17 o
   4  -8   5          0.90          1.65         1.75 o
   5  -8   5         74.30         90.05        11.46 o
  -2  -7   5          2.06          1.43         4.07 o
  -1  -7   5         18.43         15.26         3.73 o
   0  -7   5         72.56         79.75         7.17 o
   1  -7   5         41.92         37.09         4.90 o
   2  -7   5        142.20        144.63        12.46 o
   3  -7   5         14.71         14.85         4.27 o
   4  -7   5          2.16         -1.81         2.31 o
   5  -7   5         81.41         87.09        10.72 o
   6  -7   5        414.82        468.47        25.59 o
  -3  -6   5         79.25         70.78         6.85 o
  -2  -6   5         37.78         46.72         5.37 o
  -1  -6   5         73.98         74.90         6.44 o
   0  -6   5        474.44        487.23        21.31 o
   1  -6   5        189.26        199.26        13.44 o
   2  -6   5          5.51          2.86         2.35 o
   3  -6   5         80.23         76.57         8.61 o
   4  -6   5        181.23        181.37        13.77 o
   5  -6   5         97.03         78.01         9.56 o
   6  -6   5        167.41        175.41        15.23 o
  -4  -5   5          0.72          0.14         2.37 o
  -3  -5   5         93.82         91.28         7.07 o
  -2  -5   5        330.11        336.10        12.80 o
  -1  -5   5        309.93        300.79        11.50 o
   0  -5   5        143.90        154.34        11.20 o
   1  -5   5        312.63        363.43        16.33 o
   2  -5   5        195.24        185.08        11.16 o
   3  -5   5        509.86        517.64        15.80 o
   4  -5   5        506.63        495.64        21.36 o
   5  -5   5        121.80        131.07         7.97 o
   6  -5   5          8.65         11.26         2.79 o
   7  -5   5        190.55        188.56        16.25 o
  -4  -4   5         17.64         14.56         3.07 o
  -3  -4   5          4.27          5.26         1.54 o
  -2  -4   5        521.15        514.91        11.24 o
  -1  -4   5        397.98        425.80        11.05 o
   0  -4   5         19.61         17.46         1.99 o
   1  -4   5         87.26         94.59         4.23 o
   2  -4   5       1051.65       1060.36        22.23 o
   3  -4   5        767.91        761.60        10.52 o
   4  -4   5        391.03        393.79        16.85 o
   5  -4   5         88.91         96.62         6.91 o
   6  -4   5         63.25         63.99         8.92 o
   7  -4   5         34.23         35.87         7.77 o
  -5  -3   5         81.76         85.53         9.99 o
  -4  -3   5        132.42        130.52         6.10 o
  -3  -3   5          0.73         -0.97         0.97 o
  -2  -3   5          1.05          2.95         1.03 o
  -1  -3   5        587.00        592.85        16.21 o
   0  -3   5        155.69        160.82         7.40 o
   1  -3   5         60.47         45.31         2.84 o
   2  -3   5        313.44        323.17         5.88 o
   3  -3   5        275.56        273.49         9.46 o
   4  -3   5        185.79        194.34        11.76 o
   5  -3   5        167.43        177.53        11.52 o
   6  -3   5        229.95        232.12        17.32 o
  -6  -2   5         58.28         50.40         8.30 o
  -5  -2   5         59.36         63.01         8.40 o
  -4  -2   5         87.32         95.20         9.11 o
  -3  -2   5        328.00        339.79        17.88 o
  -2  -2   5         26.06         20.39         3.41 o
  -1  -2   5         62.77         54.85         4.79 o
   0  -2   5        713.07        734.75        12.65 o
   1  -2   5         22.85         20.88         3.24 o
   2  -2   5          1.74          0.95         0.66 o
   3  -2   5        142.19        155.86         6.91 o
   4  -2   5         67.48         65.10         6.79 o
   5  -2   5        149.05        172.67        11.77 o
   6  -2   5         77.01         68.92        10.08 o
  -6  -1   5         48.23         53.12         8.04 o
  -5  -1   5         14.35         14.09         3.80 o
  -4  -1   5        173.05        196.05        12.41 o
  -3  -1   5        941.88        963.38        25.12 o
  -2  -1   5       1372.12       1446.72        27.92 o
  -1  -1   5        265.97        306.00         7.87 o
   0  -1   5        307.01        328.44        11.82 o
   1  -1   5        633.79        662.24        11.86 o
   2  -1   5         76.06         76.91         4.31 o
   3  -1   5         77.97         68.11         6.68 o
   4  -1   5         63.47         69.55         7.26 o
   5  -1   5         29.61         28.32         6.03 o
   6  -1   5         57.28         47.65         8.66 o
  -7   0   5         73.47         71.78         9.91 o
  -6   0   5         34.76         34.72         6.34 o
  -5   0   5        201.48        202.57        13.62 o
  -4   0   5        639.21        652.74        22.03 o
  -3   0   5        540.92        538.93        11.84 o
  -2   0   5        678.33        715.28         9.49 o
  -1   0   5        751.02        801.64         9.39 o
   0   0   5        120.52        100.61         6.60 o
   1   0   5       2152.28       2137.86        22.22 o
   2   0   5        391.82        395.41        15.66 o
   3   0   5          1.94          0.93         1.39 o
   4   0   5         89.52         84.50         8.72 o
   5   0   5         97.04         91.35         7.24 o
  -7   1   5         89.57         93.42        10.89 o
  -6   1   5        164.36        159.15        12.68 o
  -5   1   5        934.44        917.88        28.44 o
  -4   1   5        555.85        531.58        13.17 o
  -3   1   5        121.51        115.62         6.20 o
  -2   1   5          4.46         12.26         1.47 o
  -1   1   5       1886.65       1961.99        41.72 o
   0   1   5       1832.86       1851.13        32.80 o
   1   1   5        447.39        460.73        16.87 o
   2   1   5        416.24        444.78        18.09 o
   3   1   5         58.97         54.55         6.98 o
   4   1   5        106.44         95.94         9.92 o
   5   1   5        200.93        204.82        19.46 o
  -7   2   5         71.03         82.92         9.98 o
  -6   2   5        286.94        305.27        12.15 o
  -5   2   5        236.38        246.96         9.87 o
  -4   2   5        393.09        370.12        10.93 o
  -3   2   5         78.65         79.88         3.33 o
  -2   2   5        524.08        508.86         8.87 o
  -1   2   5        222.29        195.37         9.81 o
   0   2   5        784.97        769.02        22.09 o
   1   2   5         29.43         24.90         4.46 o
   2   2   5        152.73        156.70        11.73 o
   3   2   5        381.78        365.71        19.50 o
   4   2   5        136.99        144.35        13.13 o
   5   2   5         46.47         38.72         8.16 o
  -8   3   5         18.02         13.48         4.81 o
  -7   3   5        126.04        137.18         8.85 o
  -6   3   5        125.73        145.03         8.30 o
  -5   3   5         74.98         69.01         6.82 o
  -4   3   5         28.73         27.82         3.69 o
  -3   3   5        734.67        716.67        11.15 o
  -2   3   5        838.32        846.58        12.74 o
  -1   3   5        226.70        227.40        11.84 o
   0   3   5        115.61         94.38         8.46 o
   1   3   5         55.17         52.76         6.83 o
   2   3   5        124.89        127.30        11.55 o
   3   3   5        264.02        278.72        18.41 o
   4   3   5         52.98         49.31         6.28 o
  -7   4   5         90.11        110.59        11.88 o
  -6   4   5         73.74         70.15         8.63 o
  -5   4   5         30.90         36.19         3.81 o
  -4   4   5        139.27        136.67         6.84 o
  -3   4   5        411.38        407.60        21.34 o
  -2   4   5        294.71        295.18        12.12 o
  -1   4   5        117.49        129.68         9.98 o
   0   4   5         14.68         16.48         4.27 o
   1   4   5         15.28         24.95         5.34 o
   2   4   5         96.18        101.20        11.48 o
  -7   5   5         40.41         37.82         7.36 o
  -6   5   5        130.45        141.28        12.76 o
  -5   5   5        492.71        477.37        22.29 o
  -4   5   5         93.05        102.38         9.94 o
  -3   5   5        138.81        125.12        10.86 o
  -2   5   5        107.00        113.22         7.11 o
  -1   5   5         41.30         52.38         7.17 o
   0   5   5        309.88        324.93        18.90 o
   1   5   5         57.03         39.56         7.35 o
  -6   6   5         86.98         93.53        11.04 o
  -5   6   5        179.38        166.59        13.96 o
  -4   6   5        739.55        672.01        27.76 o
  -3   6   5          7.72         10.49         3.92 o
  -2   6   5         21.79         18.12         4.66 o
  -1   6   5        125.05        150.88        13.38 o
   0   6   5         39.36         43.50         7.67 o
  -5   7   5         40.91         51.03         8.30 o
  -4   7   5        144.30        138.51        13.63 o
  -3   7   5        656.92        643.58        29.48 o
  -2   7   5          0.57         -1.97         1.97 o
  -1   7   5          4.16          4.42         3.28 o
   3  -9   6         15.54         20.25         6.18 o
   1  -8   6         66.73         78.95        10.74 o
   2  -8   6        112.21        109.60        12.20 o
   3  -8   6         44.20         47.59         5.65 o
   4  -8   6         45.51         49.93         8.47 o
   5  -8   6         24.12         23.47         6.63 o
  -2  -7   6         40.12         27.19         7.18 o
  -1  -7   6          7.74         -0.47         3.63 o
   0  -7   6        140.44        152.27         9.72 o
   1  -7   6        269.54        266.49        12.34 o
   2  -7   6        108.85         96.26        10.06 o
   3  -7   6        116.84        121.79        12.20 o
   4  -7   6         57.58         56.72         8.19 o
   5  -7   6        235.45        253.23        18.25 o
  -3  -6   6         25.08         20.75         4.16 o
  -2  -6   6         63.42         71.88         6.73 o
  -1  -6   6        103.76         93.74         7.39 o
   0  -6   6        115.82        125.04         8.03 o
   1  -6   6        192.16        164.71        12.43 o
   2  -6   6         46.40         49.73         6.62 o
   3  -6   6         96.93        100.12         6.87 o
   4  -6   6        325.58        322.19        18.54 o
   5  -6   6        187.90        201.57        15.62 o
   6  -6   6        227.91        273.74        19.52 o
  -3  -5   6          8.08          7.93         2.64 o
  -2  -5   6         15.38         12.13         2.69 o
  -1  -5   6        355.84        353.01        12.70 o
   0  -5   6          1.64          1.60         2.15 o
   1  -5   6          5.80          3.29         2.34 o
   2  -5   6        223.70        228.43        12.73 o
   3  -5   6        224.14        236.37         9.50 o
   4  -5   6        259.25        268.17        10.98 o
   5  -5   6         32.09         32.60         6.08 o
   6  -5   6         22.01         19.54         3.85 o
   7  -5   6        232.50        225.90        19.43 o
  -5  -4   6         11.18         15.28         5.35 o
  -4  -4   6         22.97         20.11         3.40 o
  -3  -4   6        438.93        465.81        12.58 o
  -2  -4   6        180.98        192.27         7.02 o
  -1  -4   6         39.99         44.81         3.82 o
   0  -4   6          1.01          0.66         1.08 o
   1  -4   6         17.48         16.26         2.04 o
   2  -4   6        434.80        439.09        11.84 o
   3  -4   6        598.78        606.36        11.61 o
   4  -4   6          1.99          1.72         1.19 o
   5  -4   6          1.53         -0.05         1.12 o
   6  -4   6          2.75          0.39         2.78 o
  -5  -3   6          1.85         -1.48         3.09 o
  -4  -3   6        139.56        147.62        11.90 o
  -3  -3   6        185.80        185.93         9.01 o
  -2  -3   6        701.40        743.59        21.77 o
  -1  -3   6         20.98         26.28         3.83 o
   0  -3   6        373.11        354.80        12.34 o
   1  -3   6        459.28        453.62        17.00 o
   2  -3   6         86.36         78.47         6.49 o
   3  -3   6        149.96        158.88         7.48 o
   4  -3   6         46.18         38.95         4.03 o
   5  -3   6         33.21         32.51         5.41 o
   6  -3   6        130.85        142.05        14.39 o
  -6  -2   6        488.49        513.82        26.12 o
  -5  -2   6        163.32        169.06        13.56 o
  -4  -2   6         71.86         74.24         8.17 o
  -3  -2   6         76.05         72.63         7.26 o
  -2  -2   6         60.50         63.44         5.98 o
  -1  -2   6       1283.26       1341.95        26.62 o
   0  -2   6       1450.67       1442.65        21.21 o
   1  -2   6       1210.64       1181.31        27.01 o
   2  -2   6         23.39         22.75         4.24 o
   3  -2   6          7.18          4.89         1.31 o
   4  -2   6        340.82        357.64        17.05 o
   5  -2   6        288.88        284.10        16.19 o
   6  -2   6        123.57        138.39        14.71 o
  -6  -1   6         39.70         46.41         7.84 o
  -5  -1   6       1134.03       1114.70        34.30 o
  -4  -1   6        191.88        190.56        12.48 o
  -3  -1   6        250.17        244.88        12.63 o
  -2  -1   6         36.84         31.23         4.15 o
  -1  -1   6        416.55        405.61        15.07 o
   0  -1   6       1425.17       1223.67       130.39 o
   1  -1   6        927.46        930.89        15.23 o
   2  -1   6        307.45        300.28        11.49 o
   3  -1   6        116.03        126.65         9.76 o
   4  -1   6        313.37        318.13        16.92 o
   5  -1   6        264.97        272.89        16.61 o
  -6   0   6        110.22         98.25        10.65 o
  -5   0   6         95.72         89.31         9.11 o
  -4   0   6       1973.11       2051.54        41.80 o
  -3   0   6        195.59        196.34        12.63 o
  -2   0   6        409.73        406.80         7.47 o
  -1   0   6          1.22          0.84         0.67 o
   0   0   6        191.08        173.51         9.55 o
   1   0   6        533.57        531.93        10.67 o
   2   0   6        658.65        638.17        21.80 o
   3   0   6        154.12        162.54        11.73 o
   4   0   6        115.48        114.40        10.72 o
   5   0   6        126.65        110.54        11.23 o
  -7   1   6         35.29         36.08         7.16 o
  -6   1   6        122.90        127.72        11.71 o
  -5   1   6        237.45        244.86        10.12 o
  -4   1   6        222.34        230.39         8.74 o
  -3   1   6        757.15        749.24        11.09 o
  -2   1   6         60.88         68.20         3.17 o
  -1   1   6        616.65        642.28        11.95 o
   0   1   6         21.07         14.12         2.88 o
   1   1   6         75.33         70.53         7.04 o
   2   1   6        199.92        194.00        12.72 o
   3   1   6        182.14        187.72        13.58 o
   4   1   6         13.21         14.51         4.62 o
   5   1   6         63.17         64.78         9.39 o
  -7   2   6        247.67        255.40        17.53 o
  -6   2   6        612.26        633.63        18.03 o
  -5   2   6        144.70        165.38         8.27 o
  -4   2   6       1164.91       1176.39        25.42 o
  -3   2   6        286.12        292.57        29.99 o
  -2   2   6        584.94        585.42        10.32 o
  -1   2   6        329.80        361.07        14.58 o
   0   2   6        181.91        181.74        11.23 o
   1   2   6          0.82          4.77         2.32 o
   2   2   6         27.13         30.62         5.58 o
   3   2   6        182.60        184.98        14.39 o
   4   2   6         53.91         40.85         7.34 o
  -7   3   6        352.91        370.14        14.86 o
  -6   3   6        262.17        287.21        11.99 o
  -5   3   6        505.33        499.80        40.45 o
  -4   3   6         47.37         50.79         4.30 o
  -3   3   6         81.63         85.62         5.28 o
  -2   3   6       1115.80       1116.08        19.32 o
  -1   3   6         50.78         56.21         6.36 o
   0   3   6         20.74         23.59         4.57 o
   1   3   6         43.43         37.17         6.23 o
   2   3   6        106.36        136.87        12.59 o
   3   3   6         65.24         67.05         9.44 o
  -7   4   6         26.67         24.83         6.29 o
  -6   4   6         81.64         89.82         9.99 o
  -5   4   6        102.93        107.43         6.81 o
  -4   4   6       1596.11       1570.97        25.41 o
  -3   4   6        273.41        261.04         9.77 o
  -2   4   6          1.38          0.24         1.38 o
  -1   4   6        167.34        166.20        12.01 o
   0   4   6         18.32         17.66         4.42 o
   1   4   6        164.13        187.46        14.80 o
   2   4   6         64.07         87.26        11.02 o
  -7   5   6          5.67          4.12         3.43 o
  -6   5   6          4.94          4.37         2.73 o
  -5   5   6        260.62        240.74        16.15 o
  -4   5   6        187.12        170.70        13.03 o
  -3   5   6        745.73        700.23        26.63 o
  -2   5   6          0.82          1.25         2.32 o
  -1   5   6         71.70         87.13         9.58 o
   0   5   6        265.31        301.40        19.09 o
   1   5   6        100.04         93.04        11.58 o
  -6   6   6         41.19         56.99         9.07 o
  -5   6   6         83.43         73.08         9.60 o
  -4   6   6         21.35         23.58         5.83 o
  -3   6   6          0.56         -3.31         3.31 o
  -2   6   6        261.02        264.92        12.52 o
  -1   6   6         38.58         48.71         8.09 o
   1  -8   7         40.90         42.47         5.68 o
   2  -8   7         25.58         27.15         4.41 o
   3  -8   7         35.08         29.55         6.96 o
   4  -8   7         83.90         94.08        11.83 o
  -1  -7   7          6.73          5.84         4.16 o
   0  -7   7         23.11         24.64         7.93 o
   1  -7   7         73.86         77.80         9.45 o
   2  -7   7         80.70         72.80         8.91 o
   3  -7   7         29.27         38.23         7.11 o
   4  -7   7         21.52         27.13         5.83 o
   5  -7   7         12.15         11.49         4.99 o
  -3  -6   7         51.14         51.76         6.11 o
  -2  -6   7         75.04         68.42         6.67 o
  -1  -6   7         50.32         45.64         5.26 o
   0  -6   7         18.56         19.89         4.80 o
   1  -6   7         67.75         72.30         8.37 o
   2  -6   7         95.97         90.91         9.11 o
   3  -6   7         57.07         58.78         5.35 o
   4  -6   7         33.86         32.26         6.00 o
   5  -6   7         23.61         25.24         6.10 o
   6  -6   7          3.05          2.31         3.44 o
  -4  -5   7         17.63         12.84         5.13 o
  -3  -5   7         11.75          6.36         2.50 o
  -2  -5   7        324.82        344.50        13.39 o
  -1  -5   7        339.59        332.53        17.85 o
   0  -5   7         56.17         58.00         7.11 o
   1  -5   7          0.78          4.52         2.64 o
   2  -5   7        283.52        288.73        14.77 o
   3  -5   7        312.42        307.94        11.08 o
   4  -5   7         81.14         84.72         6.47 o
   5  -5   7         26.64         29.85         4.19 o
   6  -5   7         16.51         12.89         3.38 o
  -5  -4   7         24.82         25.84         6.65 o
  -4  -4   7          5.45          4.57         2.42 o
  -3  -4   7        284.93        280.56         9.52 o
  -2  -4   7        176.38        181.02         8.50 o
  -1  -4   7        232.18        221.46         8.65 o
   0  -4   7        225.55        220.20         8.06 o
   1  -4   7        111.66        109.89         5.58 o
   2  -4   7        337.67        311.65        10.42 o
   3  -4   7        833.89        782.45        18.33 o
   4  -4   7         78.96         93.21         7.55 o
   5  -4   7         21.03         26.61         4.80 o
   6  -4   7        120.54        111.51        12.75 o
  -5  -3   7        615.51        624.62        27.54 o
  -4  -3   7        168.39        175.99        13.32 o
  -3  -3   7        269.41        258.72        10.27 o
  -2  -3   7        122.69        110.67         8.55 o
  -1  -3   7         20.19         22.82         3.58 o
   0  -3   7        547.20        531.52        12.69 o
   1  -3   7       1418.94       1442.19        33.23 o
   2  -3   7         82.92         88.69         4.29 o
   3  -3   7         96.76         87.77         5.81 o
   4  -3   7        458.64        431.91        16.88 o
   5  -3   7        150.80        170.67        12.94 o
   6  -3   7        173.44        176.59        16.50 o
  -5  -2   7         56.72         63.53         8.56 o
  -4  -2   7        867.51        897.54        29.41 o
  -3  -2   7          5.43          1.46         1.28 o
  -2  -2   7         57.57         64.77         6.40 o
  -1  -2   7        435.43        455.06        11.62 o
   0  -2   7        971.74        960.95        25.25 o
   1  -2   7        614.48        639.37        20.93 o
   2  -2   7         98.36        103.34         5.76 o
   3  -2   7         70.28         47.67         5.58 o
   4  -2   7        436.46        400.22        19.35 o
   5  -2   7        683.78        663.03        26.54 o
  -6  -1   7        229.81        209.57        16.46 o
  -5  -1   7         44.19         36.99         6.59 o
  -4  -1   7         36.05         44.72         6.26 o
  -3  -1   7        123.48        129.94         9.67 o
  -2  -1   7          1.40          1.31         1.07 o
  -1  -1   7        710.75        751.83        14.94 o
   0  -1   7        513.25        513.22        17.67 o
   1  -1   7         40.14         37.31         3.18 o
   2  -1   7        109.09        103.11         5.62 o
   3  -1   7        159.91        183.86        12.60 o
   4  -1   7          5.23          5.45         2.76 o
   5  -1   7        238.62        211.83        15.70 o
  -6   0   7        122.76        109.03        11.53 o
  -5   0   7        272.75        263.31        16.24 o
  -4   0   7         49.07         38.66         5.72 o
  -3   0   7        420.87        424.00         8.59 o
  -2   0   7        221.52        219.85         5.74 o
  -1   0   7          4.73          3.07         0.84 o
   0   0   7          1.08          4.26         1.70 o
   1   0   7        134.45        123.64         9.47 o
   2   0   7        260.59        261.29        14.78 o
   3   0   7        448.29        441.51        20.61 o
   4   0   7         19.21         14.98         4.20 o
   5   0   7         55.10         55.27         8.60 o
  -7   1   7        139.47        156.75        14.46 o
  -6   1   7        137.51        158.67        13.47 o
  -5   1   7        261.20        251.85        10.49 o
  -4   1   7        525.68        538.14        14.22 o
  -3   1   7        159.59        155.72         6.73 o
  -2   1   7        781.66        811.28        12.12 o
  -1   1   7         15.88         12.09         1.77 o
   0   1   7          2.25          0.73         1.35 o
   1   1   7         34.67         31.24         5.10 o
   2   1   7        373.05        381.57        18.91 o
   3   1   7        103.90         96.47        10.31 o
   4   1   7        114.66        121.25        12.31 o
  -7   2   7         23.33         30.73         6.32 o
  -6   2   7        392.07        395.06        17.81 o
  -5   2   7         43.10         39.96         4.23 o
  -4   2   7        281.49        279.86        10.19 o
  -3   2   7        535.61        522.70        14.56 o
  -2   2   7        556.98        567.25        10.89 o
  -1   2   7        492.45        502.71        18.76 o
   0   2   7        233.77        251.58        14.19 o
   1   2   7         80.30         95.08         9.46 o
   2   2   7          4.06         -0.50         2.16 o
   3   2   7         85.61         88.84        10.50 o
  -7   3   7        300.25        315.07        13.91 o
  -6   3   7         18.73         13.65         3.01 o
  -5   3   7        222.11        232.44        10.21 o
  -4   3   7          2.06          2.03         1.16 o
  -3   3   7        340.77        336.27        11.06 o
  -2   3   7        403.35        400.86        11.90 o
  -1   3   7        413.27        392.28        17.97 o
   0   3   7        166.58        168.99        12.56 o
   1   3   7        339.81        398.94        20.82 o
   2   3   7         28.37         31.31         6.54 o
  -7   4   7        176.14        186.90        15.72 o
  -6   4   7         21.95         18.23         5.38 o
  -5   4   7         67.39         73.73         6.06 o
  -4   4   7        391.19        376.48        19.63 o
  -3   4   7         12.70         12.17         2.47 o
  -2   4   7         38.86         34.56         3.98 o
  -1   4   7         65.90         67.90         8.15 o
   0   4   7        117.03        100.04        10.58 o
   1   4   7         89.28         89.22        11.09 o
  -6   5   7        214.95        249.49        17.71 o
  -5   5   7         86.13         74.37         9.44 o
  -4   5   7        235.36        215.24        15.21 o
  -3   5   7         41.84         47.58         7.33 o
  -2   5   7          9.77          9.32         2.19 o
  -1   5   7         18.00         12.24         4.19 o
   0   5   7        114.27        129.55        13.10 o
  -5   6   7        257.39        259.08        18.51 o
  -4   6   7          1.62         -2.60         2.60 o
  -3   6   7         41.87         39.39         7.63 o
  -2   6   7         41.24         67.79         9.81 o
  -1   6   7         53.38         72.61        10.45 o
   2  -8   8         28.67         28.50         7.04 o
   3  -8   8          0.51          4.35         4.30 o
  -1  -7   8         13.36         16.56         5.47 o
   0  -7   8         16.21         17.95         3.75 o
   1  -7   8         19.94         19.58         5.07 o
   2  -7   8        539.93        561.59        25.13 o
   3  -7   8         94.29         94.57         7.50 o
   4  -7   8          3.38          0.97         2.54 o
  -3  -6   8         89.71         89.29        11.74 o
  -2  -6   8        131.41        120.56         9.04 o
  -1  -6   8         34.85         33.59         5.08 o
   0  -6   8         50.00         41.58         6.83 o
   1  -6   8         87.03         91.41         9.56 o
   2  -6   8        187.91        187.93        13.43 o
   3  -6   8        670.05        657.30        18.29 o
   4  -6   8          8.59          3.31         3.20 o
   5  -6   8         14.93         19.08         5.81 o
  -4  -5   8         11.63         10.77         5.16 o
  -3  -5   8         57.38         50.54         5.76 o
  -2  -5   8        167.69        156.82         9.33 o
  -1  -5   8        415.19        423.52        20.64 o
   0  -5   8         91.24         97.84         9.54 o
   1  -5   8        133.20        125.91        10.35 o
   2  -5   8         10.52          8.24         3.13 o
   3  -5   8        239.44        230.18        10.76 o
   4  -5   8        673.23        655.79        18.91 o
   5  -5   8         55.48         64.67         6.18 o
   6  -5   8        100.30         93.69        12.01 o
  -4  -4   8         52.94         64.96         6.27 o
  -3  -4   8         38.46         35.10         5.63 o
  -2  -4   8         76.38         59.44         7.03 o
  -1  -4   8        162.37        145.34         9.82 o
   0  -4   8        540.61        523.50        17.63 o
   1  -4   8         79.75         76.24         4.25 o
   2  -4   8        155.01        162.57         6.53 o
   3  -4   8          1.30          2.32         1.59 o
   4  -4   8        291.54        291.98        12.13 o
   5  -4   8        313.32        285.78        18.89 o
   6  -4   8         28.95         22.82         6.77 o
  -5  -3   8         45.90         51.48         8.29 o
  -4  -3   8         99.88         95.20        10.09 o
  -3  -3   8         28.44         26.24         4.97 o
  -2  -3   8          1.01         -0.76         1.28 o
  -1  -3   8         15.08          9.75         2.62 o
   0  -3   8        315.83        317.30        10.42 o
   1  -3   8        810.36        818.98        25.99 o
   2  -3   8         85.79         85.57         4.42 o
   3  -3   8         34.23         40.88         4.16 o
   4  -3   8          4.44          3.19         1.96 o
   5  -3   8        215.37        214.92        15.59 o
  -5  -2   8        462.17        451.17        23.25 o
  -4  -2   8        247.08        262.61        16.16 o
  -3  -2   8         14.91         15.32         3.67 o
  -2  -2   8          3.52          3.41         2.01 o
  -1  -2   8        299.76        286.18        11.13 o
   0  -2   8          2.17          3.73         1.95 o
   1  -2   8        263.88        263.18        14.24 o
   2  -2   8        109.27         99.60         5.92 o
   3  -2   8         61.72         59.63         7.51 o
   4  -2   8        126.14        123.62        11.40 o
   5  -2   8         20.42         18.84         4.89 o
  -6  -1   8        207.97        247.06        18.20 o
  -5  -1   8         49.99         46.78         7.46 o
  -4  -1   8        186.87        208.83        13.91 o
  -3  -1   8        322.81        317.66        15.94 o
  -2  -1   8        325.21        335.49        11.74 o
  -1  -1   8        761.98        779.53        16.42 o
   0  -1   8        453.12        404.47        16.88 o
   1  -1   8        321.45        300.12        15.42 o
   2  -1   8        156.18        144.51        11.29 o
   3  -1   8        239.38        271.09        16.47 o
   4  -1   8        269.14        276.95        17.72 o
   5  -1   8         37.47         32.87         6.50 o
  -6   0   8        246.20        260.68        18.15 o
  -5   0   8          9.88         12.74         3.88 o
  -4   0   8         12.33         12.09         3.74 o
  -3   0   8        782.66        773.01        24.77 o
  -2   0   8       1481.13       1468.32        22.92 o
  -1   0   8         87.92        100.81         8.15 o
   0   0   8        505.22        505.47        19.51 o
   1   0   8        325.20        327.00        16.54 o
   2   0   8          5.78         12.37         3.55 o
   3   0   8        354.96        344.04        19.35 o
   4   0   8         25.64         21.07         5.19 o
  -6   1   8          1.19         -2.16         2.94 o
  -5   1   8        221.43        214.37        14.70 o
  -4   1   8        167.57        151.62        11.46 o
  -3   1   8        284.55        272.99         9.35 o
  -2   1   8        456.28        485.30         9.84 o
  -1   1   8        112.04        109.02         5.49 o
   0   1   8          0.95          0.72         1.33 o
   1   1   8       1828.13       1816.42        42.68 o
   2   1   8        423.07        454.68        22.24 o
   3   1   8          0.74         -0.19         2.21 o
   4   1   8         13.12         11.06         4.33 o
  -7   2   8        114.91        116.92        12.71 o
  -6   2   8         71.74         80.87         6.76 o
  -5   2   8         59.07         63.39         6.45 o
  -4   2   8        401.97        398.79        12.69 o
  -3   2   8        121.70        117.50         6.49 o
  -2   2   8          5.66          6.26         1.47 o
  -1   2   8        165.92        175.19        11.76 o
   0   2   8         96.54         95.87         9.35 o
   1   2   8         22.12         14.30         4.02 o
   2   2   8        773.24        777.51        30.96 o
   3   2   8         11.47         14.30         4.89 o
  -7   3   8          1.71          0.76         2.45 o
  -6   3   8        199.20        215.42        10.90 o
  -5   3   8         30.83         31.52         4.02 o
  -4   3   8         30.41         31.50         3.89 o
  -3   3   8         77.18         79.85         5.79 o
  -2   3   8        121.65        120.35         5.71 o
  -1   3   8         89.01         92.74         9.17 o
   0   3   8        208.27        222.86        15.32 o
   1   3   8         41.28         36.88         6.88 o
   2   3   8          6.59          3.32         2.33 o
  -7   4   8         26.52         26.74         7.03 o
  -6   4   8         15.11         16.53         4.96 o
  -5   4   8        177.20        171.82         9.38 o
  -4   4   8         15.53         15.18         2.92 o
  -3   4   8         16.00         19.11         3.07 o
  -2   4   8         74.19         66.79         5.68 o
  -1   4   8        177.75        190.64        14.25 o
   0   4   8         31.45         33.60         6.68 o
   1   4   8         75.57         78.57        10.75 o
  -6   5   8         85.63         76.68        10.02 o
  -5   5   8        172.04        179.98        14.96 o
  -4   5   8        146.18        137.35        12.94 o
  -3   5   8         17.14         15.81         3.94 o
  -2   5   8          0.99         -3.17         3.17 o
  -1   5   8         55.43         66.88         9.23 o
  -4   6   8         77.60         68.66        10.14 o
  -3   6   8         50.26         58.71         9.59 o
   2  -8   9         25.87         21.42         5.61 o
   3  -8   9        265.83        267.62        18.92 o
   0  -7   9         12.65         20.26         5.12 o
   1  -7   9         30.70         37.03         7.30 o
   2  -7   9        141.29        145.74        13.07 o
   3  -7   9        101.83         83.17        10.87 o
   4  -7   9         65.02         48.05         8.50 o
  -2  -6   9          1.66          0.59         1.85 o
  -1  -6   9         25.73         20.82         5.74 o
   0  -6   9        456.25        449.75        22.70 o
   1  -6   9        142.31        142.52        12.24 o
   2  -6   9        179.26        183.80        13.59 o
   3  -6   9         16.52         20.51         5.55 o
   4  -6   9          6.30          8.01         4.07 o
   5  -6   9         36.07         25.15         6.10 o
  -3  -5   9          2.08          0.74         1.93 o
  -2  -5   9        107.36        114.29        11.62 o
  -1  -5   9         35.17         32.35         6.13 o
   0  -5   9         10.43          8.88         3.04 o
   1  -5   9        474.76        526.93        22.01 o
   2  -5   9          6.86          4.31         2.40 o
   3  -5   9         71.21         71.84         6.38 o
   4  -5   9         86.42        103.20         7.85 o
   5  -5   9         86.03         96.60         7.85 o
  -4  -4   9         85.72         82.74         7.49 o
  -3  -4   9         65.39         60.22         5.80 o
  -2  -4   9         93.33         90.77         8.99 o
  -1  -4   9        805.63        796.54        24.45 o
   0  -4   9        106.11         99.96         8.28 o
   1  -4   9          3.29          1.73         1.00 o
   2  -4   9        105.00        111.87         5.70 o
   3  -4   9         80.94         84.13         7.14 o
   4  -4   9        292.27        277.51        12.40 o
   5  -4   9        120.56        127.43        12.65 o
  -5  -3   9         45.32         44.78         7.97 o
  -4  -3   9         57.23         57.58         8.20 o
  -3  -3   9        206.37        216.33        14.25 o
  -2  -3   9         83.00         93.48         8.63 o
  -1  -3   9        573.94        541.92        20.05 o
   0  -3   9       1167.63       1145.76        21.79 o
   1  -3   9        140.17        127.62        10.85 o
   2  -3   9         83.20         94.12         6.39 o
   3  -3   9        134.34        151.12         8.53 o
   4  -3   9        102.19         94.19        10.25 o
   5  -3   9         81.95         77.01        10.03 o
  -5  -2   9        249.76        281.74        18.82 o
  -4  -2   9        149.15        180.17        13.84 o
  -3  -2   9         16.08         15.11         4.07 o
  -2  -2   9        203.86        186.23        12.18 o
  -1  -2   9         54.83         55.66         7.23 o
   0  -2   9       1556.43       1589.29        37.64 o
   1  -2   9       1176.28       1200.54        21.71 o
   2  -2   9          5.95          2.34         2.00 o
   3  -2   9        139.89        126.03        11.53 o
   4  -2   9         55.29         44.20         7.13 o
   5  -2   9         57.58         55.12         8.65 o
  -5  -1   9        133.22        132.38        12.57 o
  -4  -1   9        168.51        170.08        13.06 o
  -3  -1   9        204.58        174.51        12.31 o
  -2  -1   9        124.55        127.45         6.99 o
  -1  -1   9        203.48        200.39         8.78 o
   0  -1   9          2.32          2.85         1.88 o
   1  -1   9       1337.74       1359.52        36.07 o
   2  -1   9        499.52        528.03        23.25 o
   3  -1   9         54.47         65.36         8.76 o
   4  -1   9        110.43        102.90        11.67 o
  -6   0   9          7.18          9.42         4.51 o
  -5   0   9          2.18          1.98         2.42 o
  -4   0   9         36.12         35.36         5.99 o
  -3   0   9        845.16        810.93        26.83 o
  -2   0   9        468.36        422.89        12.73 o
  -1   0   9          7.02         14.53         3.47 o
   0   0   9         13.91         19.76         4.34 o
   1   0   9          6.10          5.19         2.48 o
   2   0   9       1049.92       1035.35        33.98 o
   3   0   9        169.69        176.72        14.69 o
   4   0   9         31.76         26.71         6.23 o
  -6   1   9          3.18         -0.31         3.21 o
  -5   1   9          0.86         11.71         3.65 o
  -4   1   9        114.07        120.11        10.84 o
  -3   1   9        108.70        118.36        10.30 o
  -2   1   9        455.63        439.87        26.37 o
  -1   1   9         16.81         16.09         3.75 o
   0   1   9         38.16         48.01         6.70 o
   1   1   9         15.12         28.99         5.51 o
   2   1   9         14.68         15.09         4.18 o
   3   1   9        145.28        151.77        14.29 o
  -6   2   9        125.58        139.17        13.16 o
  -5   2   9        110.76        107.44        10.80 o
  -4   2   9        164.05        151.68        12.30 o
  -3   2   9          1.25          0.71         1.47 o
  -2   2   9         18.59         10.72         2.39 o
  -1   2   9        495.12        507.47        21.56 o
   0   2   9        211.24        233.08        15.46 o
   1   2   9        164.99        146.09        13.34 o
   2   2   9         21.57         24.37         5.73 o
  -6   3   9        565.09        574.55        26.57 o
  -5   3   9        373.85        361.85        19.85 o
  -4   3   9         14.82         22.68         4.77 o
  -3   3   9         66.26         50.88         7.47 o
  -2   3   9          6.85          8.24         2.60 o
  -1   3   9        133.96        150.95        12.47 o
   0   3   9        400.87        435.66        22.70 o
   1   3   9         10.97         -2.29         2.59 o
  -4   4   9         78.77         71.08         8.27 o
  -3   4   9         51.37         51.65         5.20 o
  -2   4   9        411.77        392.09        14.58 o
  -1   4   9         10.86         13.66         4.60 o
   0   4   9         22.58         38.51         7.76 o
  -5   5   9         60.69         52.18         8.55 o
  -4   5   9        286.23        293.52        19.32 o
  -3   5   9         64.99         46.73         8.08 o
  -2   5   9         69.25         59.53         9.42 o
  -1   5   9        124.35        129.19        13.52 o
   1  -7  10        118.24        103.27        11.76 o
   2  -7  10         95.00        100.67        11.45 o
   3  -7  10         64.94         62.83        10.22 o
  -2  -6  10         34.07         29.12         6.99 o
  -1  -6  10        236.95        247.33        18.02 o
   0  -6  10          5.33          0.97         2.34 o
   1  -6  10         25.40         24.98         5.46 o
   2  -6  10        102.82         98.67        10.44 o
   3  -6  10         19.99         19.37         4.95 o
   4  -6  10          5.05          1.44         2.52 o
  -3  -5  10          1.89          4.65         4.19 o
  -2  -5  10         43.15         38.91         7.46 o
  -1  -5  10        306.83        277.19        18.00 o
   0  -5  10        865.45        861.17        30.75 o
   1  -5  10          5.53          4.47         2.79 o
   2  -5  10          8.92         13.50         3.16 o
   3  -5  10         44.79         47.68         7.53 o
   4  -5  10        171.08        174.78        10.59 o
   5  -5  10         41.66         31.90         6.52 o
  -4  -4  10        133.37        138.58        13.23 o
  -3  -4  10         12.05          4.47         3.02 o
  -2  -4  10         94.14         98.33         9.59 o
  -1  -4  10        268.30        255.58        14.43 o
   0  -4  10        491.81        478.40        19.34 o
   1  -4  10        209.04        213.73        12.57 o
   2  -4  10         22.49         20.21         3.37 o
   3  -4  10        260.04        252.52        17.98 o
   4  -4  10        360.54        380.50        22.08 o
   5  -4  10         99.15        125.25        13.37 o
  -4  -3  10         97.53         78.02         9.73 o
  -3  -3  10        385.49        392.48        19.95 o
  -2  -3  10         19.44         16.76         3.93 o
  -1  -3  10        120.21        121.87        10.04 o
   0  -3  10         13.67         15.76         2.79 o
   1  -3  10        249.37        249.30        15.97 o
   2  -3  10        248.62        244.54        16.37 o
   3  -3  10        318.82        328.33        19.78 o
   4  -3  10        100.32         88.81        10.65 o
  -5  -2  10         73.53         84.97        10.76 o
  -4  -2  10          4.87          4.88         2.55 o
  -3  -2  10        305.32        306.59        17.32 o
  -2  -2  10        284.38        257.94        15.23 o
  -1  -2  10         15.74          9.77         2.34 o
   0  -2  10         82.09         97.90         9.69 o
   1  -2  10        154.44        150.96        12.28 o
   2  -2  10        217.01        223.44        15.63 o
   3  -2  10         21.30         21.39         5.24 o
   4  -2  10         36.87         32.53         6.72 o
  -5  -1  10         28.25         28.94         6.41 o
  -4  -1  10        130.82        136.79        12.16 o
  -3  -1  10          3.68         -1.21         2.13 o
  -2  -1  10        284.50        276.98        10.97 o
  -1  -1  10         92.54         84.95         6.20 o
   0  -1  10         22.78         27.78         5.02 o
   1  -1  10        207.89        218.21        14.95 o
   2  -1  10        104.48        119.89        11.76 o
   3  -1  10          0.70          1.33         2.78 o
  -5   0  10          4.07          4.82         3.37 o
  -4   0  10        200.75        184.21        14.08 o
  -3   0  10        268.50        253.54        15.73 o
  -2   0  10          0.88          3.29         1.28 o
  -1   0  10        314.59        312.76        12.73 o
   0   0  10         35.26         51.87         7.18 o
   1   0  10         49.18         55.35         7.79 o
   2   0  10        128.34        112.47        11.73 o
   3   0  10        112.55        139.68        13.81 o
  -5   1  10        115.10        133.86        12.63 o
  -4   1  10         67.86         71.29         8.62 o
  -3   1  10        584.32        533.80        23.17 o
  -2   1  10        125.41        140.50         8.00 o
  -1   1  10          6.75          4.51         2.43 o
   0   1  10        267.34        261.72        16.64 o
   1   1  10         37.89         43.50         7.18 o
   2   1  10         56.00         55.71         8.61 o
  -6   2  10        222.30        224.18        17.28 o
  -5   2  10        607.16        583.67        26.68 o
  -4   2  10        116.57        108.99        10.88 o
  -3   2  10          6.07          2.42         2.35 o
  -2   2  10        372.52        350.39        14.66 o
  -1   2  10        146.10        167.76        13.17 o
   0   2  10        159.53        142.76        12.84 o
   1   2  10        131.21        136.14        13.32 o
  -6   3  10         87.92         75.34        10.01 o
  -5   3  10        292.13        285.39        18.27 o
  -4   3  10         95.63        109.72        11.13 o
  -3   3  10          1.03          4.56         2.44 o
  -2   3  10         77.75         93.85        10.74 o
  -1   3  10        507.85        547.82        25.28 o
   0   3  10         62.74         77.87        10.32 o
  -4   4  10         48.05         49.60         7.75 o
  -3   4  10        106.48         95.66        10.89 o
  -2   4  10         45.39         40.66         7.39 o
  -1   4  10         44.62         46.84         7.96 o
   2  -7  11        141.45        150.09        14.32 o
   0  -6  11         58.26         53.98         8.82 o
   1  -6  11         28.21         25.38         5.96 o
   3  -6  11        116.53         98.78        11.79 o
  -2  -5  11          2.76          3.06         2.48 o
  -1  -5  11        185.08        200.36        15.82 o
   0  -5  11        234.03        253.34        16.94 o
   1  -5  11         20.09         19.06         5.00 o
   2  -5  11          8.23          5.15         3.51 o
   3  -5  11        223.53        235.02        12.37 o
  -3  -4  11          4.03          1.93         3.25 o
  -2  -4  11        185.52        165.02        12.99 o
  -1  -4  11         95.55         94.90         9.29 o
   0  -4  11        161.26        152.01        11.56 o
   1  -4  11         79.66         76.24        10.72 o
   2  -4  11          1.01          3.47         2.80 o
   3  -4  11         24.90         26.44         6.12 o
  -4  -3  11         77.31         85.95        10.75 o
  -3  -3  11         12.53         17.40         4.80 o
  -2  -3  11        136.39        125.19        11.35 o
  -1  -3  11         28.69         25.66         6.78 o
   0  -3  11          0.91          1.18         2.08 o
   1  -3  11        132.74        137.44        12.64 o
   2  -3  11        409.71        469.04        24.12 o
   3  -3  11         10.05         10.70         4.41 o
  -4  -2  11        292.26        320.79        19.78 o
  -3  -2  11        368.61        332.86        18.99 o
  -2  -2  11          3.20          4.91         2.13 o
  -1  -2  11          5.57          4.52         1.94 o
   0  -2  11         21.14         22.08         3.53 o
   1  -2  11        195.76        206.04        15.28 o
   2  -2  11        236.94        246.20        17.37 o
   3  -2  11        127.83        138.69        13.41 o
  -4  -1  11        191.94        198.63        15.27 o
  -3  -1  11        288.46        249.99        16.74 o
  -2  -1  11        108.57        115.46         7.56 o
  -1  -1  11         63.88         69.75         6.00 o
   0  -1  11        251.77        255.93        16.68 o
   1  -1  11        171.07        155.09        13.37 o
   2  -1  11         18.82         17.23         5.64 o
  -5   0  11        147.66        170.92        14.85 o
  -4   0  11         67.81         58.68         8.38 o
  -3   0  11        108.35        105.26        10.79 o
  -2   0  11        270.14        258.71        11.35 o
  -1   0  11        336.26        339.28        14.47 o
   0   0  11        250.35        265.33        17.32 o
   1   0  11         58.52         66.48         9.30 o
   2   0  11         59.00         74.49        10.20 o
  -5   1  11        149.99        143.77        13.59 o
  -4   1  11         28.25         27.39         5.86 o
  -3   1  11         88.56        100.89        10.75 o
  -2   1  11        190.37        188.59        10.92 o
  -1   1  11        173.59        180.51        13.87 o
   0   1  11         97.93         81.60         9.87 o
   1   1  11         64.83         65.04         9.10 o
  -5   2  11         34.22         22.89         5.65 o
  -4   2  11         60.05         61.30         8.80 o
  -3   2  11          3.48          8.53         3.83 o
  -2   2  11         98.29         83.93        10.33 o
  -1   2  11         65.85         66.80         8.84 o
   0   2  11         26.00         20.78         5.49 o
  -5   3  11         20.85         13.62         4.89 o
  -4   3  11         10.26          8.06         3.49 o
  -3   3  11          7.03         11.83         4.24 o
  -2   3  11         20.73         13.44         4.78 o
  -1   3  11        111.47        131.47        13.05 o
  -3   4  11         91.86         60.82         9.41 o
  -2   4  11         27.13         26.97         7.97 o
   1  -6  12         64.88         58.96         8.98 o
   2  -6  12         85.66         87.54        11.63 o
  -1  -5  12         20.06         25.66         5.58 o
   0  -5  12         59.93         70.04         9.46 o
   1  -5  12          2.90         -1.17         3.08 o
   2  -5  12        114.83        115.07        13.24 o
  -3  -4  12         52.72         52.31         8.40 o
  -2  -4  12        133.49        115.07        11.48 o
  -1  -4  12         85.51         88.95         9.49 o
   0  -4  12         55.35         40.77         6.59 o
   1  -4  12         56.95         49.67         5.41 o
   2  -4  12          2.83          9.08         4.15 o
  -3  -3  12        142.55        147.96        13.26 o
  -2  -3  12        160.04        146.91        12.84 o
  -1  -3  12        165.00        172.27         9.81 o
   0  -3  12         50.47         48.53         6.76 o
   1  -3  12        229.07        237.81        17.52 o
   2  -3  12        122.50        158.35        14.75 o
  -3  -2  12        289.72        290.81        18.73 o
  -2  -2  12         10.01          7.60         2.15 o
  -1  -2  12         42.05         49.52         5.43 o
   0  -2  12        296.25        283.76        12.86 o
   1  -2  12        226.08        241.33        17.54 o
   2  -2  12        413.04        402.46        23.51 o
  -4  -1  12         82.98        104.30        11.73 o
  -3  -1  12        101.76         92.34        10.68 o
  -2  -1  12         29.46         23.49         4.69 o
  -1  -1  12         15.48         18.05         3.41 o
   0  -1  12        280.37        300.73        19.00 o
   1  -1  12        199.84        183.58        15.36 o
  -4   0  12          1.13          2.17         2.39 o
  -3   0  12          0.88          4.02         2.89 o
  -2   0  12        219.78        213.28        15.96 o
  -1   0  12        138.64        127.90         8.80 o
   0   0  12         10.32         16.06         4.43 o
   1   0  12         26.74         29.79         6.77 o
  -4   1  12          1.84          3.63         3.56 o
  -3   1  12         25.54         27.43         5.98 o
  -2   1  12        185.54        171.57        14.73 o
  -1   1  12        181.42        211.25        16.00 o
   0   1  12          4.95         13.37         4.75 o
  -3   2  12         76.23         95.59        11.41 o
  -2   2  12         52.79         48.37         8.38 o
  -1   2  12         72.15         62.41         9.23 o
   0  -5  13         52.81         51.79         8.37 o
  -2  -4  13         11.15          3.90         3.72 o
  -1  -4  13        131.32        129.21        12.23 o
   0  -4  13        239.91        244.10        12.42 o
   1  -4  13        100.26         96.45        10.77 o
  -2  -3  13          1.83         -1.85         2.97 o
  -1  -3  13         25.34         27.73         4.41 o
   0  -3  13        177.32        176.75        10.64 o
   1  -3  13        101.47         96.89         8.25 o
  -2  -2  13         23.74         16.82         5.04 o
  -1  -2  13         12.18         12.08         4.91 o
   0  -2  13         42.28         40.03         5.17 o
   1  -2  13        139.79         91.42        11.75 o
  -2  -1  13        157.07        163.44        14.42 o
  -1  -1  13         35.48         38.23         7.56 o
   0  -1  13          0.71         -1.39         3.19 o
  -2   0  13        251.79        232.67        17.61 o
  -1   0  13        472.75        520.02        25.90 o
   0   0  13          7.76         10.24         4.84 o
  -1   1  13        195.00        212.49        17.11 o
  -1  -2  14        264.15        336.43        21.97 o
  -1  -1  14         99.45        107.42        12.43 o
                                                
